# Supplementary material for: Challenges in selecting admixture models and marker sets to infer genetic ancestry in a Brazilian admixed population
Source: Sci Rep. 2022 Dec 8;12:21240. doi: 10.1038/s41598-022-25521-7 (PMC9731996; doi:10.1038/s41598-022-25521-7)
Supplement: Supplementary file 2 — Supplementary Tables. [file 41598_2022_25521_MOESM2_ESM.xlsx]

## Sheet: Table S1
Table S1. Description of the Datasets: population names, geographical continental group, sample size, dataset abbreviation and reference.
Population (Abbreviations)	Continental Group *	N Samples	Parental/Admixed	Dataset	Reference
Bantu in Kenya (BantuKenya)	AFRICAN	11	Parental Population	HGDP	Bergström et al., 2020
Bantu in South Africa (BantuSouthAfrica)	AFRICAN	8	Parental Population	HGDP	Bergström et al., 2020
Biaka in Central African Republic (BiakaPygmy)	AFRICAN	22	Parental Population	HGDP	Bergström et al., 2020
Mandenka in Senegal (Mandenka)	AFRICAN	22	Parental Population	HGDP	Bergström et al., 2020
Mbuti in Democratic Republic of Congo (MbutiPygmy)	AFRICAN	13	Parental Population	HGDP	Bergström et al., 2020
San in Namibia (San)	AFRICAN	6	Parental Population	HGDP	Bergström et al., 2020
Yoruba in Nigeria (Yoruba)	AFRICAN	22	Parental Population	HGDP	Bergström et al., 2020
Cambodian in Cambodia (Cambodia)	EAST ASIAN	9	Parental Population	HGDP	Bergström et al., 2020
Dai in China (Dai)	EAST ASIAN	9	Parental Population	HGDP	Bergström et al., 2020
Daur in China (Daur)	EAST ASIAN	9	Parental Population	HGDP	Bergström et al., 2020
Han in China (Han)	EAST ASIAN	33	Parental Population	HGDP	Bergström et al., 2020
Hezhen in China (Hezhen)	EAST ASIAN	9	Parental Population	HGDP	Bergström et al., 2020
Japanese in Japan (Japanese)	EAST ASIAN	27	Parental Population	HGDP	Bergström et al., 2020
Lahu in China (Lahu)	EAST ASIAN	8	Parental Population	HGDP	Bergström et al., 2020
Miao in China (Miao)	EAST ASIAN	10	Parental Population	HGDP	Bergström et al., 2020
Mongolian in China (Mongolia)	EAST ASIAN	9	Parental Population	HGDP	Bergström et al., 2020
Naxi in China (Naxi)	EAST ASIAN	8	Parental Population	HGDP	Bergström et al., 2020
Northern Han in China (Han-NChina)	EAST ASIAN	10	Parental Population	HGDP	Bergström et al., 2020
Oroqen in China (Oroqen)	EAST ASIAN	9	Parental Population	HGDP	Bergström et al., 2020
She in China (She)	EAST ASIAN	10	Parental Population	HGDP	Bergström et al., 2020
Tu in China (Tu)	EAST ASIAN	10	Parental Population	HGDP	Bergström et al., 2020
Tujia in China (Tujia)	EAST ASIAN	9	Parental Population	HGDP	Bergström et al., 2020
Xibo in China (Xibo)	EAST ASIAN	9	Parental Population	HGDP	Bergström et al., 2020
Yakut in Siberia (Yakut)	EAST ASIAN	25	Parental Population	HGDP	Bergström et al., 2020
Yi in China (Yi)	EAST ASIAN	10	Parental Population	HGDP	Bergström et al., 2020
Adygei in Caucasus, Russia (Adygei)	EUROPEAN	16	Parental Population	HGDP	Bergström et al., 2020
Basque in France (Basque)	EUROPEAN	23	Parental Population	HGDP	Bergström et al., 2020
Bergamo Italian in Bergamo, Italy (Italian)	EUROPEAN	12	Parental Population	HGDP	Bergström et al., 2020
French in France (French)	EUROPEAN	28	Parental Population	HGDP	Bergström et al., 2020
Orcadian in Orkney (Orcadian)	EUROPEAN	15	Parental Population	HGDP	Bergström et al., 2020
Russian in Russia (Russian)	EUROPEAN	25	Parental Population	HGDP	Bergström et al., 2020
Sardinian in Italy (Sardinian)	EUROPEAN	28	Parental Population	HGDP	Bergström et al., 2020
Tuscan in Italy (Tuscan)	EUROPEAN	8	Parental Population	HGDP	Bergström et al., 2020
Colombian in Colombia (Colombian)	NATIVE AMERICAN	7	Parental Population	HGDP	Bergström et al., 2020
Karitiana in Brazil (Karitiana)	NATIVE AMERICAN	12	Parental Population	HGDP	Bergström et al., 2020
Maya in Mexico (Maya)	NATIVE AMERICAN	21	Parental Population	HGDP	Bergström et al., 2020
Pima in Mexico (Pima)	NATIVE AMERICAN	13	Parental Population	HGDP	Bergström et al., 2020
Surui in Brazil (Surui)	NATIVE AMERICAN	8	Parental Population	HGDP	Bergström et al., 2020
Esan in Nigeria (ESN)	AFRICAN	99	Parental Population	1KGP	1000 Genome Project Consortium, 2015
Gambian in Western Division – Mandinka (GWD)	AFRICAN	113	Parental Population	1KGP	1000 Genome Project Consortium, 2015
Luhya in Webuye, Kenya (LWK)	AFRICAN	99	Parental Population	1KGP	1000 Genome Project Consortium, 2015
Mende in Sierra Leone (MSL)	AFRICAN	85	Parental Population	1KGP	1000 Genome Project Consortium, 2015
Yoruba in Ibadan, Nigeria (YRI)	AFRICAN	108	Parental Population	1KGP	1000 Genome Project Consortium, 2015
Chinese Dai in Xishuangbanna, China (CDX)	EAST ASIAN	93	Parental Population	1KGP	1000 Genome Project Consortium, 2015
Han Chinese in Beijing, China (CHB)	EAST ASIAN	103	Parental Population	1KGP	1000 Genome Project Consortium, 2015
Han Chinese South (CHS)	EAST ASIAN	105	Parental Population	1KGP	1000 Genome Project Consortium, 2015
Japanese in Tokyo, Japan (JPT)	EAST ASIAN	104	Parental Population	1KGP	1000 Genome Project Consortium, 2015
Kinh in Ho Chi Minh City, Vietnam (KHV)	EAST ASIAN	99	Parental Population	1KGP	1000 Genome Project Consortium, 2015
British From England and Scotland (GBR)	EUROPEAN	91	Parental Population	1KGP	1000 Genome Project Consortium, 2015
Finnish in Finland (FIN)	EUROPEAN	99	Parental Population	1KGP	1000 Genome Project Consortium, 2015
Iberian Populations in Spain (IBS)	EUROPEAN	107	Parental Population	1KGP	1000 Genome Project Consortium, 2015
Toscani in Italia (TSI)	EUROPEAN	107	Parental Population	1KGP	1000 Genome Project Consortium, 2015
Utah residents with Northern and Western European ancestry (CEU)	EUROPEAN	99	Parental Population	1KGP	1000 Genome Project Consortium, 2015
African Caribbean in Barbados (ACB)	AMERICAN	96	Admixed Population	1KGP	1000 Genome Project Consortium, 2015
African Ancestry in SW USA (ASW)	AMERICAN	61	Admixed Population	1KGP	1000 Genome Project Consortium, 2015
Colombian in Medellín, Colombia (CLM)	AMERICAN	94	Admixed Population	1KGP	1000 Genome Project Consortium, 2015
Mexican Ancestry in Los Angeles CA USA (MXL)	AMERICAN	64	Admixed Population	1KGP	1000 Genome Project Consortium, 2015
Peruvian in Lima Peru (PEL)	AMERICAN	85	Admixed Population	1KGP	1000 Genome Project Consortium, 2015
Puerto Rican in Puerto Rico (PUR)	AMERICAN	104	Admixed Population	1KGP	1000 Genome Project Consortium, 2015
Brazilian in São Paulo, Brazil (SABE)	AMERICAN	1171	Admixed Population	SABE	Naslavsky et al., 2022
TOTAL		3729
* The classification of populations by continental group follows those described by the original publications.

## Sheet: Tables S2
Table S2. Z-score test. Percentagem of individuals with different inferred genetic ancestry (z-score >|3|) from their pre-defined continental group*.
HGDP	AFR	EUR	EAS	NAM	TOTAL
34AISNP_PIMA	1.92	0.65	0.45	3.28	1.1
55AISNP	1.92	0.65	1.79	3.28	1.66
128AISNP	1.92	0.65	0.45	0	0.74
170AISNP	1.92	0	1.35	1.64	1.1
446AISNP	1.92	0.65	1.35	1.64	1.29
665AISNP	1.92	0	1.79	1.64	1.28
HDSNP	1.92	0	1.35	1.64	1.1
WGS	1.92	0	1.35	1.64	1.1
1KGP	AFR	EUR	EAS	NAM	TOTAL
34AISNP_PIMA	0.99	0.2	0.4	-	0.53
55AISNP	1.39	0.2	0.99	-	0.86
128AISNP	0.79	0.2	0.4	-	0.46
170AISNP	0.6	0.4	0.99	-	0.66
446AISNP	0.79	0.6	0.2	-	0.53
665AISNP	0.99	0.99	0.2	-	0.73
HDSNP	0.4	0	0.79	-	0.4
WGS	0.2	0	0.79	-	0.33
* The classification of populations by continental group follows those described by the original publications.

## Sheet: Table S3
Table S3. Z-score test on each panel for the HGDP data
ID	Group	zscore_34AISNP_PIMA	pvalue_34AISNP_PIMA	zscore_55AISNP	pvalue_55AISNP	zscore_128AISNP	pvalue_128AISNP	zscore_170AISNP	pvalue_170AISNP	zscore_446AISNP	pvalue_446AINSP	zscore_665AINSP	pvalue_665AISNP	zscore_HDSNP	pvalue_HDSNP	zscore_WGS	pvalue_WGS
HGDP00449	AFR	0.79	0.429	0.73	0.465	0.922	0.356	0.86	0.39	0.945	0.344	0.99	0.322	0.982	0.326	1001	0.317
HGDP00450	AFR	-0.372	0.71	0.73	0.465	0.922	0.356	0.86	0.39	1245	0.213	0.99	0.322	0.982	0.326	1001	0.317
HGDP00452	AFR	0.79	0.429	0.73	0.465	0.922	0.356	0.86	0.39	1245	0.213	0.99	0.322	0.982	0.326	1001	0.317
HGDP00453	AFR	0.79	0.429	0.73	0.465	-0.125	0.901	0.257	0.797	-0.081	0.935	0.179	0.858	0.982	0.326	1001	0.317
HGDP00454	AFR	0.79	0.429	0.73	0.465	0.922	0.356	0.86	0.39	1245	0.213	0.99	0.322	0.982	0.326	1001	0.317
HGDP00455	AFR	0.79	0.429	0.73	0.465	0.233	0.815	0.86	0.39	1116	0.264	0.99	0.322	0.982	0.326	1001	0.317
HGDP00456	AFR	0.124	0.902	0.73	0.465	0.261	0.794	0.86	0.39	1245	0.213	0.99	0.322	0.982	0.326	1001	0.317
HGDP00457	AFR	-0.867	0.386	0.73	0.465	0.922	0.356	0.86	0.39	1245	0.213	0.99	0.322	0.982	0.326	1001	0.317
HGDP00458	AFR	0.79	0.429	0.73	0.465	0.922	0.356	0.86	0.39	1074	0.283	0.99	0.322	0.982	0.326	1001	0.317
HGDP00459	AFR	0.79	0.429	0.07	0.944	-1034	0.301	-0.416	0.677	1245	0.213	0.417	0.677	0.982	0.326	1001	0.317
HGDP00460	AFR	0.771	0.44	0.73	0.465	0.922	0.356	0.86	0.39	-0.552	0.581	-0.108	0.914	0.982	0.326	1001	0.317
HGDP00461	AFR	-0.2	0.841	0.73	0.465	-1089	0.276	0.045	0.964	0.646	0.518	0.465	0.642	0.982	0.326	1001	0.317
HGDP00462	AFR	0.295	0.768	0.73	0.465	-0.841	0.4	-0.487	0.626	1245	0.213	0.99	0.322	0.982	0.326	1001	0.317
HGDP00463	AFR	0.79	0.429	0.73	0.465	-0.152	0.879	0.86	0.39	1245	0.213	0.99	0.322	0.982	0.326	1001	0.317
HGDP00464	AFR	0.79	0.429	0.73	0.465	0.922	0.356	0.86	0.39	-1237	0.216	0.083	0.934	0.982	0.326	1001	0.317
HGDP00466	AFR	0.79	0.429	0.73	0.465	-0.152	0.879	0.399	0.69	1245	0.213	0.99	0.322	0.956	0.339	1001	0.317
HGDP00467	AFR	0.79	0.429	0.73	0.465	0.895	0.371	0.86	0.39	0.047	0.963	0.513	0.608	0.982	0.326	1001	0.317
HGDP00469	AFR	0.79	0.429	0.73	0.465	0.674	0.5	0.86	0.39	0.518	0.605	0.704	0.482	0.982	0.326	1001	0.317
HGDP00470	AFR	0.79	0.429	0.144	0.886	-0.676	0.499	0.151	0.88	1159	0.246	0.99	0.322	0.982	0.326	1001	0.317
HGDP00471	AFR	0.39	0.696	0.73	0.465	0.922	0.356	0.86	0.39	-0.081	0.935	0.083	0.934	0.982	0.326	1001	0.317
HGDP00472	AFR	0.79	0.429	0.73	0.465	0.922	0.356	0.86	0.39	1245	0.213	0.99	0.322	0.982	0.326	1001	0.317
HGDP00473	AFR	-0.982	0.326	0.73	0.465	0.922	0.356	0.86	0.39	0.518	0.605	0.99	0.322	0.982	0.326	1001	0.317
HGDP00474	AFR	0.79	0.429	-0.614	0.539	-1006	0.314	-1125	0.26	0.004	0.997	-0.156	0.876	0.982	0.326	1001	0.317
HGDP00475	AFR	-0.258	0.797	0.73	0.465	0.922	0.356	0.86	0.39	1116	0.264	0.99	0.322	0.982	0.326	1001	0.317
HGDP00476	AFR	-0.086	0.931	0.73	0.465	0.702	0.483	0.86	0.39	1245	0.213	0.99	0.322	0.982	0.326	1001	0.317
HGDP00478	AFR	0.79	0.429	0.73	0.465	0.619	0.536	0.86	0.39	1245	0.213	0.99	0.322	0.982	0.326	1001	0.317
HGDP00479	AFR	-0.258	0.797	0.095	0.924	0.233	0.815	-0.062	0.951	0.646	0.518	0.179	0.858	0.982	0.326	1001	0.317
HGDP00904	AFR	0.333	0.739	-0.492	0.623	0.151	0.88	-0.558	0.577	-0.253	0.801	0.035	0.972	-0.423	0.672	-0.592	0.554
HGDP00905	AFR	0.143	0.887	-0.467	0.64	-0.207	0.836	-0.097	0.923	-0.894	0.371	-0.681	0.496	-0.874	0.382	-0.92	0.357
HGDP00906	AFR	-1363	0.173	-0.736	0.462	-0.869	0.385	-1444	0.149	-1065	0.287	-1253	0.21	-1086	0.278	-0.946	0.344
HGDP00907	AFR	0.79	0.429	0.046	0.963	-0.786	0.432	-0.062	0.951	0.603	0.546	0.704	0.482	-0.582	0.561	-0.642	0.521
HGDP00908	AFR	0.6	0.549	0.73	0.465	0.895	0.371	0.86	0.39	0.09	0.929	0.608	0.543	-0.688	0.491	-0.743	0.457
HGDP00909	AFR	0.79	0.429	-0.492	0.623	-0.042	0.966	-0.274	0.784	-0.467	0.641	-0.012	0.99	-0.794	0.427	-0.769	0.442
HGDP00910	AFR	0.028	0.977	0.73	0.465	-0.207	0.836	0.754	0.451	-1921	0.055	-1396	0.163	-0.98	0.327	-0.845	0.398
HGDP00911	AFR	0.047	0.962	0.73	0.465	-0.896	0.37	-0.523	0.601	-1108	0.268	-0.871	0.383	-1086	0.278	-1072	0.284
HGDP00912	AFR	0.79	0.429	-0.956	0.339	0.233	0.815	-0.487	0.626	-0.552	0.581	-0.681	0.496	-0.609	0.543	-0.718	0.473
HGDP00913	AFR	-0.963	0.336	-0.614	0.539	0.233	0.815	-0.7	0.484	-1493	0.135	-1396	0.163	-0.794	0.427	-0.794	0.427
HGDP00914	AFR	0.352	0.725	0.73	0.465	-0.125	0.901	0.257	0.797	-2049	0.04	-1.54	0.124	-0.98	0.327	-0.845	0.398
HGDP00915	AFR	0.79	0.429	0.73	0.465	0.922	0.356	0.86	0.39	-1579	0.114	-0.681	0.496	-1165	0.244	-1.3	0.194
HGDP00917	AFR	0.276	0.783	-1054	0.292	-1998	0.046	-2.26	0.024	-0.509	0.611	-1158	0.247	-1112	0.266	-1173	0.241
HGDP00918	AFR	-0.391	0.696	-0.589	0.556	-2219	0.027	-2225	0.026	-0.809	0.419	-1396	0.163	-1802	0.072	-1704	0.088
HGDP00920	AFR	0.79	0.429	-0.565	0.572	0.922	0.356	0.47	0.638	0.004	0.997	0.417	0.677	-0.131	0.896	-0.111	0.911
HGDP00924	AFR	-1172	0.241	-1029	0.303	0.922	0.356	0.151	0.88	0.389	0.697	-0.06	0.952	-0.343	0.731	-0.263	0.793
HGDP00925	AFR	0.066	0.947	0.73	0.465	-1089	0.276	-0.381	0.703	0.774	0.439	0.751	0.453	-0.264	0.792	-0.288	0.773
HGDP00926	AFR	0.79	0.429	-0.101	0.92	0.922	0.356	0.86	0.39	-0.295	0.768	0.369	0.712	-0.158	0.875	-0.111	0.911
HGDP00927	AFR	0.79	0.429	0.73	0.465	0.922	0.356	0.86	0.39	0.261	0.794	0.226	0.821	0.982	0.326	1001	0.317
HGDP00928	AFR	0.79	0.429	-0.443	0.658	0.068	0.946	0.08	0.936	0.689	0.491	0.656	0.512	-0.237	0.812	-0.288	0.773
HGDP00929	AFR	0.79	0.429	0.73	0.465	0.344	0.731	0.86	0.39	0.09	0.929	0.799	0.424	-0.078	0.938	-0.212	0.832
HGDP00930	AFR	0.79	0.429	0.73	0.465	0.922	0.356	0.86	0.39	0.432	0.666	0.608	0.543	-0.264	0.792	-0.415	0.678
HGDP00931	AFR	0.79	0.429	0.73	0.465	0.592	0.554	0.47	0.638	0.518	0.605	0.99	0.322	-0.503	0.615	-0.288	0.773
HGDP00932	AFR	0.39	0.696	-0.687	0.492	0.922	0.356	0.47	0.638	0.175	0.861	0.179	0.858	-0.211	0.833	-0.263	0.793
HGDP00933	AFR	0.79	0.429	0.73	0.465	0.922	0.356	0.86	0.39	0.988	0.323	0.99	0.322	-0.237	0.812	-0.137	0.891
HGDP00934	AFR	-0.429	0.668	0.73	0.465	0.84	0.401	0.86	0.39	0.132	0.895	0.369	0.712	-0.582	0.561	-0.415	0.678
HGDP00935	AFR	0.79	0.429	-0.272	0.786	0.922	0.356	0.116	0.908	0.346	0.729	0.56	0.575	-0.105	0.917	-0.212	0.832
HGDP00936	AFR	0.79	0.429	-1127	0.26	-0.511	0.61	-0.664	0.506	0.86	0.39	0.465	0.642	-0.184	0.854	-0.187	0.852
HGDP00937	AFR	0.79	0.429	0.73	0.465	0.922	0.356	0.86	0.39	0.132	0.895	0.608	0.543	-0.105	0.917	-0.238	0.812
HGDP00938	AFR	0.352	0.725	0.73	0.465	0.922	0.356	0.86	0.39	1116	0.264	0.99	0.322	-0.211	0.833	-0.238	0.812
HGDP00939	AFR	-0.239	0.811	-1078	0.281	-0.758	0.448	-0.771	0.441	0.09	0.929	-0.442	0.659	-0.609	0.543	-0.389	0.697
HGDP00940	AFR	0.333	0.739	0.73	0.465	0.619	0.536	0.86	0.39	-0.167	0.867	0.369	0.712	-0.025	0.98	-0.111	0.911
HGDP00941	AFR	0.028	0.977	0.73	0.465	0.922	0.356	0.86	0.39	-0.809	0.419	-0.06	0.952	0.028	0.978	-0.162	0.871
HGDP00942	AFR	0.162	0.872	0.168	0.866	-0.097	0.923	0.08	0.936	0.518	0.605	0.465	0.642	-0.317	0.751	-0.187	0.852
HGDP00943	AFR	-0.62	0.535	0.07	0.944	-0.786	0.432	-0.204	0.839	0.047	0.963	-0.06	0.952	-0.529	0.597	-0.465	0.642
HGDP00944	AFR	0.79	0.429	0.73	0.465	0.151	0.88	0.86	0.39	-0.424	0.672	-0.012	0.99	-0.131	0.896	-0.212	0.832
HGDP00982	AFR	0.79	0.429	-0.589	0.556	0.922	0.356	0.045	0.964	-0.124	0.901	-0.012	0.99	0.982	0.326	1001	0.317
HGDP00984	AFR	-1134	0.257	0.73	0.465	0.922	0.356	0.86	0.39	0.603	0.546	0.656	0.512	0.982	0.326	1001	0.317
HGDP00985	AFR	0.79	0.429	0.046	0.963	0.922	0.356	0.86	0.39	1245	0.213	0.99	0.322	0.982	0.326	1001	0.317
HGDP00986	AFR	0.79	0.429	0.73	0.465	-0.758	0.448	-0.097	0.923	-0.21	0.834	-0.012	0.99	0.982	0.326	1001	0.317
HGDP00987	AFR	-1706	0.088	-2251	0.024	0.068	0.946	-1.09	0.276	0.175	0.861	-0.156	0.876	0.982	0.326	1001	0.317
HGDP00991	AFR	-2525	0.012	-2886	0.004	-0.373	0.709	-1551	0.121	-0.338	0.735	-1062	0.288	0.982	0.326	1001	0.317
HGDP00992	AFR	-4031	0	-3.4	0.001	-0.042	0.966	-1764	0.078	-0.723	0.47	-1.54	0.124	0.982	0.326	1001	0.317
HGDP00993	AFR	0.124	0.902	-0.883	0.377	0.068	0.946	-0.239	0.811	0.132	0.895	-0.156	0.876	0.505	0.614	0.369	0.712
HGDP00994	AFR	-0.41	0.682	-0.345	0.73	0.371	0.711	0.399	0.69	-0.295	0.768	-0.156	0.876	0.293	0.77	0.318	0.75
HGDP01028	AFR	0.79	0.429	0.73	0.465	-0.07	0.944	0.257	0.797	0.689	0.491	0.751	0.453	-0.29	0.772	-0.314	0.754
HGDP01029	AFR	-3135	0.002	-1665	0.096	-2164	0.03	-2827	0.005	0.603	0.546	-0.537	0.591	0.982	0.326	1001	0.317
HGDP01030	AFR	-0.315	0.753	-2349	0.019	-0.869	0.385	-1161	0.246	0.218	0.827	0.226	0.821	0.77	0.441	0.698	0.485
HGDP01031	AFR	0.028	0.977	0.217	0.828	-0.318	0.751	0.257	0.797	1202	0.229	0.704	0.482	0.028	0.978	-0.187	0.852
HGDP01032	AFR	-2468	0.014	-1713	0.087	0.289	0.773	-0.31	0.757	-0.21	0.834	-0.299	0.765	0.982	0.326	1001	0.317
HGDP01033	AFR	0.79	0.429	0.73	0.465	-1943	0.052	-1196	0.232	-0.852	0.394	-0.967	0.334	-0.052	0.959	-0.111	0.911
HGDP01034	AFR	-0.029	0.977	-1078	0.281	0.922	0.356	0.86	0.39	-0.852	0.394	-0.394	0.693	0.187	0.852	-0.01	0.992
HGDP01035	AFR	-0.601	0.548	-0.663	0.508	0.922	0.356	-0.168	0.867	0.56	0.575	0.751	0.453	0.028	0.978	-0.187	0.852
HGDP01036	AFR	-2983	0.003	-3522	0	0.922	0.356	-0.629	0.529	-0.124	0.901	-0.537	0.591	0.982	0.326	1001	0.317
HGDP01081	AFR	-1268	0.205	0.73	0.465	-0.428	0.669	0.577	0.564	1245	0.213	0.369	0.712	0.982	0.326	1001	0.317
HGDP01086	AFR	-1268	0.205	0.73	0.465	0.922	0.356	0.86	0.39	0.218	0.827	0.56	0.575	0.982	0.326	1001	0.317
HGDP01090	AFR	-0.105	0.916	0.73	0.465	0.895	0.371	0.86	0.39	0.475	0.635	0.99	0.322	0.982	0.326	1001	0.317
HGDP01094	AFR	-1287	0.198	0.73	0.465	0.233	0.815	0.86	0.39	0.603	0.546	0.847	0.397	0.982	0.326	1001	0.317
HGDP01199	AFR	0.695	0.487	0.73	0.465	-0.648	0.517	0.116	0.908	-0.723	0.47	-0.681	0.496	-0.556	0.579	-0.642	0.521
HGDP01200	AFR	-0.086	0.931	-0.394	0.694	0.316	0.752	-0.168	0.867	-1536	0.125	-1253	0.21	-0.794	0.427	-0.743	0.457
HGDP01201	AFR	-0.105	0.916	0.022	0.983	0.922	0.356	0.86	0.39	-0.21	0.834	0.226	0.821	-0.423	0.672	-0.566	0.571
HGDP01202	AFR	-0.124	0.901	-0.149	0.881	-0.621	0.535	-0.274	0.784	-1279	0.201	-0.967	0.334	-0.741	0.459	-0.642	0.521
HGDP01283	AFR	-1268	0.205	-0.296	0.767	0.096	0.924	0.222	0.824	0.261	0.794	-0.012	0.99	-0.927	0.354	-1047	0.295
HGDP01284	AFR	-0.753	0.451	-0.516	0.606	-0.042	0.966	-0.097	0.923	0.389	0.697	0.322	0.748	-0.582	0.561	-0.642	0.521
HGDP01285	AFR	-2163	0.031	0.73	0.465	-1888	0.059	-1054	0.292	-1151	0.25	-1587	0.112	-0.847	0.397	-0.743	0.457
HGDP01286	AFR	0.39	0.696	-0.076	0.939	-0.18	0.857	-0.452	0.651	-1023	0.306	-0.585	0.558	-0.953	0.34	-0.895	0.371
HGDP01405	AFR	0.79	0.429	0.681	0.496	0.922	0.356	0.86	0.39	0.09	0.929	0.226	0.821	-0.874	0.382	-0.794	0.427
HGDP01406	AFR	-0.162	0.871	-0.198	0.843	0.371	0.711	0.045	0.964	-0.338	0.735	-0.203	0.839	-1271	0.204	-1123	0.262
HGDP01408	AFR	-0.582	0.561	-2886	0.004	-1034	0.301	-2473	0.013	-0.809	0.419	-1492	0.136	-1298	0.194	-1375	0.169
HGDP01411	AFR	0.79	0.429	-0.345	0.73	-2274	0.023	-1657	0.097	-2092	0.036	-1969	0.049	-2544	0.011	-2412	0.016
HGDP01412	AFR	-1249	0.212	0.73	0.465	-1172	0.241	-0.948	0.343	-1108	0.268	-1253	0.21	-0.953	0.34	-1072	0.284
HGDP01414	AFR	0.295	0.768	0.584	0.559	-1668	0.095	-1515	0.13	-1237	0.216	-1396	0.163	-1351	0.177	-1148	0.251
HGDP01415	AFR	0.79	0.429	-1616	0.106	-3431	0.001	-3.43	0.001	-3632	0	-4403	0	-3578	0	-3.55	0
HGDP01416	AFR	-0.582	0.561	-1274	0.203	-3266	0.001	-3182	0.001	-3675	0	-4212	0	-3393	0.001	-3423	0.001
HGDP01417	AFR	0.79	0.429	-0.443	0.658	-0.593	0.553	-0.629	0.529	-0.809	0.419	-0.728	0.466	-1218	0.223	-1.3	0.194
HGDP01418	AFR	-0.886	0.375	0.73	0.465	-1613	0.107	-0.806	0.42	0.09	0.929	0.035	0.972	-1139	0.255	-1173	0.241
HGDP01419	AFR	0.79	0.429	0.73	0.465	0.178	0.858	0.435	0.664	-0.081	0.935	0.274	0.784	-1086	0.278	-1072	0.284
HGDP00511	EUR	1299	0.194	0.436	0.663	-0.699	0.484	0.097	0.923	-0.726	0.468	-0.189	0.85	0.4	0.689	0.41	0.682
HGDP00512	EUR	-0.204	0.839	0.467	0.641	0.112	0.911	0.138	0.89	0.244	0.807	0.308	0.758	0.358	0.72	0.431	0.666
HGDP00513	EUR	1299	0.194	-1027	0.304	0.679	0.497	0.199	0.842	-0.469	0.639	0.391	0.696	0.13	0.897	0.242	0.809
HGDP00514	EUR	0.609	0.542	1198	0.231	0.744	0.457	1521	0.128	1135	0.256	1055	0.291	0.275	0.783	0.284	0.776
HGDP00515	EUR	0.03	0.976	1198	0.231	1182	0.237	1094	0.274	0.521	0.602	0.806	0.42	0.483	0.629	0.494	0.621
HGDP00516	EUR	-0.487	0.626	-0.545	0.586	-0.213	0.832	-0.391	0.696	0.858	0.391	0.329	0.742	0.4	0.689	0.41	0.682
HGDP00517	EUR	1299	0.194	-0.701	0.484	1068	0.285	0.402	0.687	-0.073	0.942	0.163	0.87	0.442	0.659	0.452	0.651
HGDP00518	EUR	0.092	0.927	0.327	0.744	-0.375	0.708	-0.228	0.82	-1043	0.297	-0.687	0.492	0.712	0.476	0.578	0.563
HGDP00519	EUR	0.154	0.878	1198	0.231	0.241	0.809	0.626	0.531	0.502	0.616	0.516	0.606	0.192	0.848	0.305	0.76
HGDP00520	EUR	0.474	0.636	0.638	0.524	0.598	0.55	0.545	0.586	1076	0.282	1.2	0.23	0.421	0.674	0.284	0.776
HGDP00521	EUR	-1349	0.177	0.264	0.791	0.306	0.76	-0.371	0.711	-0.073	0.942	-0.293	0.77	0.754	0.451	0.746	0.456
HGDP00522	EUR	0.055	0.956	0.42	0.674	0.355	0.723	0.504	0.614	1294	0.196	1097	0.273	0.546	0.585	0.599	0.549
HGDP00523	EUR	0.104	0.917	1198	0.231	0.679	0.497	1297	0.195	0.759	0.448	0.64	0.522	0.442	0.659	0.41	0.682
HGDP00524	EUR	-0.376	0.707	0.747	0.455	1052	0.293	1439	0.15	1076	0.282	1076	0.282	0.587	0.557	0.515	0.606
HGDP00525	EUR	0.671	0.502	0.389	0.697	-0.083	0.934	0.036	0.971	-0.132	0.895	-0.169	0.866	0.379	0.705	0.263	0.792
HGDP00526	EUR	1299	0.194	0.389	0.697	1003	0.316	1033	0.302	0.838	0.402	0.931	0.352	0.462	0.644	0.41	0.682
HGDP00527	EUR	-0.893	0.372	-0.156	0.876	1473	0.141	1277	0.202	0.957	0.339	0.64	0.522	0.254	0.799	0.347	0.728
HGDP00528	EUR	1299	0.194	1198	0.231	0.387	0.699	0.504	0.614	0.284	0.777	0.308	0.758	0.358	0.72	0.431	0.666
HGDP00529	EUR	0.363	0.717	0.218	0.828	0.922	0.356	0.768	0.442	0.363	0.717	0.682	0.495	0.504	0.614	0.473	0.636
HGDP00530	EUR	0.191	0.849	0.638	0.524	0.614	0.539	0.687	0.492	0.799	0.425	0.827	0.408	0.691	0.489	0.641	0.521
HGDP00531	EUR	-0.08	0.936	0.171	0.864	1879	0.06	0.748	0.454	0.997	0.319	1097	0.273	0.754	0.451	0.746	0.456
HGDP00533	EUR	0.942	0.346	1198	0.231	1052	0.293	1521	0.128	0.878	0.38	1283	0.199	0.192	0.848	0.284	0.776
HGDP00534	EUR	0.449	0.653	-0.934	0.35	0.533	0.594	0.463	0.643	-0.706	0.48	0.06	0.953	0.483	0.629	0.452	0.651
HGDP00535	EUR	-2617	0.009	-0.078	0.938	0.112	0.911	-0.167	0.867	0.561	0.575	0.246	0.806	0.296	0.767	0.41	0.682
HGDP00536	EUR	0.708	0.479	0.311	0.756	0.338	0.735	0.362	0.718	0.165	0.869	0.329	0.742	0.691	0.489	0.473	0.636
HGDP00537	EUR	1299	0.194	-0.887	0.375	0.809	0.419	0.707	0.479	0.304	0.761	0.578	0.563	0.483	0.629	0.452	0.651
HGDP00538	EUR	-0.191	0.848	-0.405	0.686	-0.813	0.416	-0.533	0.594	-0.271	0.787	-0.252	0.801	0.525	0.6	0.536	0.592
HGDP00539	EUR	0.979	0.328	1198	0.231	0.776	0.438	1521	0.128	0.7	0.484	0.868	0.385	0.442	0.659	0.557	0.577
HGDP00665	EUR	-1533	0.125	1011	0.312	-0.164	0.87	0.016	0.987	0.343	0.731	0.184	0.854	0.754	0.451	0.746	0.456
HGDP00666	EUR	0.634	0.526	1198	0.231	1003	0.316	1216	0.224	0.541	0.588	0.931	0.352	0.754	0.451	0.746	0.456
HGDP00667	EUR	0.338	0.735	0.7	0.484	0.079	0.937	0.768	0.442	1214	0.225	1034	0.301	0.754	0.451	0.746	0.456
HGDP00668	EUR	1299	0.194	-0.327	0.744	1019	0.308	0.524	0.6	1294	0.196	1283	0.199	0.754	0.451	0.746	0.456
HGDP00669	EUR	-0.425	0.671	0.218	0.828	1295	0.195	0.768	0.442	1.63	0.103	1491	0.136	0.754	0.451	0.746	0.456
HGDP00670	EUR	1299	0.194	1198	0.231	-0.975	0.33	0.138	0.89	1432	0.152	1366	0.172	0.754	0.451	0.746	0.456
HGDP00671	EUR	0.055	0.956	-0.218	0.827	1182	0.237	0.423	0.673	1.67	0.095	1387	0.165	0.754	0.451	0.746	0.456
HGDP00672	EUR	-1299	0.194	1.12	0.263	0.663	0.507	0.748	0.454	2006	0.045	1491	0.136	0.754	0.451	0.746	0.456
HGDP00673	EUR	0.424	0.671	1089	0.276	-0.148	0.882	0.321	0.748	0.818	0.413	0.64	0.522	0.754	0.451	0.746	0.456
HGDP00674	EUR	0.067	0.946	0.218	0.828	0.274	0.784	0.077	0.939	0.442	0.658	0.329	0.742	0.754	0.451	0.746	0.456
HGDP00794	EUR	1299	0.194	-0.809	0.418	0.03	0.976	-0.371	0.711	0.521	0.602	0.329	0.742	0.005	0.996	0.116	0.907
HGDP00795	EUR	0.203	0.839	0.389	0.697	0.144	0.886	0.077	0.939	0.086	0.932	-0.106	0.915	0.421	0.674	0.431	0.666
HGDP00796	EUR	1299	0.194	-0.872	0.383	-0.699	0.484	-0.757	0.449	0.304	0.761	0.288	0.774	0.15	0.88	0.116	0.907
HGDP00797	EUR	0.868	0.386	0.607	0.544	0.306	0.76	0.443	0.658	0.363	0.717	0.454	0.65	0.109	0.913	0.179	0.858
HGDP00798	EUR	-0.733	0.464	-0.732	0.464	-0.148	0.882	-0.025	0.98	-0.726	0.468	-0.335	0.738	0.213	0.831	0.263	0.792
HGDP00799	EUR	1299	0.194	-0.747	0.455	0.193	0.847	-0.452	0.651	0.046	0.963	0.371	0.711	0.192	0.848	0.263	0.792
HGDP00800	EUR	0.215	0.83	0.949	0.343	0.014	0.989	0.768	0.442	-0.667	0.505	-0.335	0.738	0.254	0.799	0.179	0.858
HGDP00802	EUR	-0.487	0.626	0.622	0.534	0.112	0.911	0.606	0.545	0.62	0.535	0.62	0.536	0.088	0.93	0.2	0.841
HGDP00803	EUR	1299	0.194	0.404	0.686	0.176	0.86	0.179	0.858	0.601	0.548	0.599	0.549	0.192	0.848	0.263	0.792
HGDP00804	EUR	1299	0.194	0.155	0.876	0.809	0.419	1297	0.195	0.521	0.602	0.661	0.509	0.213	0.831	0.2	0.841
HGDP00805	EUR	-0.007	0.995	0.062	0.951	0.193	0.847	-0.045	0.964	0.957	0.339	0.599	0.549	0.317	0.751	0.389	0.697
HGDP00806	EUR	0.498	0.618	0.747	0.455	-0.651	0.515	0.118	0.906	1036	0.3	0.868	0.385	0.525	0.6	0.557	0.577
HGDP00807	EUR	0.092	0.927	-0.265	0.791	0.371	0.711	0.158	0.874	-0.528	0.598	0.267	0.79	0.483	0.629	0.494	0.621
HGDP00808	EUR	1299	0.194	0.529	0.597	0.468	0.64	0.179	0.858	-0.092	0.926	0.184	0.854	0.046	0.963	0.2	0.841
HGDP00810	EUR	0.548	0.584	1198	0.231	0.89	0.374	1521	0.128	-0.469	0.639	0.184	0.854	0.275	0.783	0.452	0.651
HGDP00879	EUR	0.08	0.936	0.825	0.41	-1.04	0.299	-0.472	0.637	-2033	0.042	-1351	0.177	-1555	0.12	-1626	0.104
HGDP00880	EUR	-0.955	0.34	-1167	0.243	-0.31	0.757	-1387	0.165	-0.647	0.518	-0.853	0.394	-1597	0.11	-1479	0.139
HGDP00881	EUR	-1349	0.177	-1199	0.231	-0.796	0.426	-1286	0.199	-3438	0.001	-2669	0.008	-1826	0.068	-1878	0.06
HGDP00882	EUR	-1854	0.064	-0.405	0.686	-1104	0.269	-1306	0.192	-0.528	0.598	-0.998	0.318	-1.95	0.051	-1.92	0.055
HGDP00883	EUR	-0.782	0.434	-1681	0.093	0.128	0.898	-0.635	0.525	-1854	0.064	-1683	0.092	-1742	0.081	-1794	0.073
HGDP00884	EUR	-1423	0.155	0	1	-0.813	0.416	-0.655	0.512	-0.587	0.557	-0.749	0.454	-1139	0.255	-1164	0.244
HGDP00885	EUR	-0.758	0.449	-3471	0.001	0.112	0.911	-1164	0.245	-1161	0.245	-1102	0.271	-1472	0.141	-1479	0.139
HGDP00886	EUR	-1854	0.064	-2241	0.025	-0.991	0.322	-1611	0.107	-1.34	0.18	-1.89	0.059	-1638	0.101	-1752	0.08
HGDP00887	EUR	-0.967	0.334	-1728	0.084	-1169	0.242	-1448	0.148	-1043	0.297	-1.33	0.184	-1.68	0.093	-1.5	0.134
HGDP00888	EUR	0.757	0.449	0.607	0.544	-0.164	0.87	-0.269	0.788	0.205	0.838	0.08	0.936	-1.16	0.246	-1374	0.169
HGDP00889	EUR	0.56	0.576	1198	0.231	-1996	0.046	-1123	0.261	-1003	0.316	-1247	0.212	-1.41	0.159	-1479	0.139
HGDP00890	EUR	0.092	0.927	-0.358	0.72	-0.91	0.363	-0.391	0.696	-0.35	0.727	-0.542	0.588	-1763	0.078	-1668	0.095
HGDP00891	EUR	0.289	0.773	-1743	0.081	-0.602	0.547	-1021	0.307	-1419	0.156	-1517	0.129	-1888	0.059	-1878	0.06
HGDP00892	EUR	-0.462	0.644	-2039	0.041	-1526	0.127	-1814	0.07	-2211	0.027	-2077	0.038	-1.93	0.054	-1605	0.109
HGDP00893	EUR	-0.499	0.618	0	1	-1331	0.183	-1103	0.27	-0.983	0.325	-1123	0.262	-2034	0.042	-2025	0.043
HGDP00894	EUR	0.535	0.592	0.062	0.951	0.517	0.605	0.016	0.987	-2.31	0.021	-1454	0.146	-1992	0.046	-1.92	0.055
HGDP00895	EUR	-0.647	0.518	-1743	0.081	0.582	0.561	-0.696	0.486	-1498	0.134	-1517	0.129	-2075	0.038	-2109	0.035
HGDP00896	EUR	-0.302	0.763	1105	0.269	-2466	0.014	-1.53	0.126	-1043	0.297	-1413	0.158	-1888	0.059	-1962	0.05
HGDP00897	EUR	-0.819	0.413	0.7	0.484	-1.85	0.064	-1977	0.048	-1696	0.09	-1703	0.089	-1659	0.097	-1773	0.076
HGDP00898	EUR	-0.499	0.618	0.902	0.367	-0.197	0.844	0.646	0.518	-2.29	0.022	-1558	0.119	-2179	0.029	-2088	0.037
HGDP00899	EUR	0.264	0.791	0.342	0.732	-1802	0.072	-1021	0.307	-1439	0.15	-1434	0.152	-1742	0.081	-1605	0.109
HGDP00900	EUR	-0.708	0.479	-2086	0.037	-1494	0.135	-1652	0.099	-0.31	0.756	-1.06	0.289	-1035	0.301	-1059	0.29
HGDP00901	EUR	0.954	0.34	-0.109	0.913	-2.45	0.014	-2058	0.04	-1122	0.262	-1496	0.135	-1701	0.089	-1731	0.083
HGDP00902	EUR	-0.019	0.985	-1852	0.064	-0.537	0.591	-0.045	0.964	-2092	0.036	-1309	0.19	-1597	0.11	-1563	0.118
HGDP00903	EUR	0.191	0.849	-2521	0.012	-0.148	0.882	-0.838	0.402	-0.587	0.557	-0.666	0.505	-1389	0.165	-1.5	0.134
HGDP01062	EUR	-0.29	0.772	-0.887	0.375	0.29	0.772	-0.818	0.413	0.64	0.522	0.246	0.806	0.754	0.451	0.746	0.456
HGDP01063	EUR	-0.327	0.744	0.871	0.384	1781	0.075	1521	0.128	0.838	0.402	1097	0.273	0.754	0.451	0.746	0.456
HGDP01064	EUR	-0.302	0.763	0.762	0.446	0.193	0.847	0.89	0.373	0.066	0.947	0.205	0.838	0.754	0.451	0.746	0.456
HGDP01065	EUR	-0.487	0.626	-0.794	0.427	1.96	0.05	1155	0.248	1709	0.087	1491	0.136	0.754	0.451	0.746	0.456
HGDP01066	EUR	-1398	0.162	0.078	0.938	-0.732	0.464	-0.859	0.391	-0.132	0.895	-0.355	0.722	0.754	0.451	0.746	0.456
HGDP01067	EUR	-3651	0	1198	0.231	-1445	0.148	-0.757	0.449	0.462	0.644	-0.293	0.77	0.754	0.451	0.746	0.456
HGDP01068	EUR	1176	0.24	1198	0.231	1133	0.257	0.809	0.419	1115	0.265	1138	0.255	0.754	0.451	0.746	0.456
HGDP01069	EUR	0.757	0.449	1198	0.231	0.89	0.374	0.951	0.341	0.977	0.329	0.889	0.374	0.754	0.451	0.746	0.456
HGDP01070	EUR	0.252	0.801	0.498	0.619	-0.878	0.38	-0.31	0.757	0.601	0.548	0.122	0.903	0.754	0.451	0.746	0.456
HGDP01071	EUR	0.412	0.68	0.093	0.926	-0.359	0.72	0.362	0.718	0.125	0.9	0.143	0.887	0.754	0.451	0.746	0.456
HGDP01072	EUR	-0.007	0.995	-0.109	0.913	-0.002	0.998	0.077	0.939	0.581	0.561	0.62	0.536	0.754	0.451	0.746	0.456
HGDP01073	EUR	-0.93	0.352	1198	0.231	1409	0.159	1521	0.128	0.64	0.522	0.868	0.385	0.754	0.451	0.746	0.456
HGDP01074	EUR	-0.253	0.8	0.373	0.709	-0.067	0.947	-0.147	0.883	0.719	0.472	0.744	0.457	0.754	0.451	0.746	0.456
HGDP01075	EUR	0.461	0.644	0.389	0.697	-0.391	0.696	0.138	0.89	0.442	0.658	0.661	0.509	0.754	0.451	0.746	0.456
HGDP01076	EUR	0.363	0.717	1183	0.237	0.565	0.572	1256	0.209	0.937	0.349	1014	0.311	0.754	0.451	0.746	0.456
HGDP01077	EUR	-1127	0.26	-1.09	0.276	-0.91	0.363	-0.981	0.327	0.145	0.885	-0.5	0.617	0.754	0.451	0.746	0.456
HGDP01078	EUR	0.351	0.726	0.046	0.963	1133	0.257	0.748	0.454	0.66	0.509	0.537	0.592	0.754	0.451	0.746	0.456
HGDP01079	EUR	-0.61	0.542	0.031	0.975	0.955	0.34	0.443	0.658	0.62	0.535	0.474	0.635	0.754	0.451	0.746	0.456
HGDP01149	EUR	0.203	0.839	-0.529	0.597	0.76	0.447	0.423	0.673	0.264	0.792	0.35	0.726	0.462	0.644	0.473	0.636
HGDP01151	EUR	-0.179	0.858	-0.234	0.815	-0.148	0.882	0.28	0.779	0.581	0.561	0.474	0.635	0.691	0.489	0.704	0.481
HGDP01152	EUR	-0.782	0.434	0.031	0.975	0.582	0.561	0.423	0.673	-0.092	0.926	-0.169	0.866	0.629	0.529	0.662	0.508
HGDP01153	EUR	0.388	0.698	1198	0.231	0.257	0.797	0.911	0.362	0.541	0.588	0.412	0.68	0.629	0.529	0.599	0.549
HGDP01155	EUR	0.277	0.782	-0.265	0.791	-1072	0.284	-0.167	0.867	0.244	0.807	0.101	0.92	0.504	0.614	0.494	0.621
HGDP01156	EUR	0.4	0.689	-0.249	0.803	0.76	0.447	0.24	0.811	-0.785	0.432	-0.5	0.617	0.629	0.529	0.494	0.621
HGDP01157	EUR	1299	0.194	1198	0.231	1101	0.271	1521	0.128	1155	0.248	1262	0.207	0.504	0.614	0.452	0.651
HGDP01161	EUR	1299	0.194	0.685	0.494	0.614	0.539	0.85	0.396	0.383	0.702	0.702	0.482	0.566	0.571	0.725	0.468
HGDP01162	EUR	-0.487	0.626	1198	0.231	0.744	0.457	0.545	0.586	0.066	0.947	0.288	0.774	0.629	0.529	0.557	0.577
HGDP01163	EUR	1299	0.194	1198	0.231	-1591	0.112	-1164	0.245	-0.191	0.848	-0.127	0.899	0.442	0.659	0.368	0.713
HGDP01164	EUR	0.745	0.456	0.218	0.828	0.063	0.95	0.809	0.419	0.125	0.9	0.412	0.68	0.525	0.6	0.683	0.495
HGDP01166	EUR	-0.191	0.848	-1027	0.304	0.274	0.784	-0.594	0.552	-0.429	0.668	-0.335	0.738	0.587	0.557	0.431	0.666
HGDP01167	EUR	-2334	0.02	-0.498	0.618	0.355	0.723	0.077	0.939	-1221	0.222	-1019	0.308	0.192	0.848	0.116	0.907
HGDP01168	EUR	-1.09	0.276	0.373	0.709	1392	0.164	1134	0.257	-0.449	0.654	-0.314	0.754	0.421	0.674	0.452	0.651
HGDP01169	EUR	-0.314	0.753	-0.125	0.901	-0.569	0.569	0.016	0.987	0.462	0.644	0.391	0.696	0.566	0.571	0.452	0.651
HGDP01171	EUR	1286	0.198	1198	0.231	0.598	0.55	0.626	0.531	0.937	0.349	1014	0.311	0.442	0.659	0.62	0.535
HGDP01172	EUR	0.609	0.542	-1323	0.186	-0.294	0.769	-0.737	0.461	-0.112	0.911	-0.003	0.998	0.442	0.659	0.536	0.592
HGDP01173	EUR	-0.068	0.946	-0.218	0.827	1036	0.3	1216	0.224	0.284	0.777	0.682	0.495	0.691	0.489	0.599	0.549
HGDP01174	EUR	0.043	0.966	1198	0.231	0.565	0.572	1521	0.128	0.106	0.916	0.288	0.774	0.504	0.614	0.578	0.563
HGDP01177	EUR	-2112	0.035	-0.249	0.803	0.403	0.687	0.199	0.842	0.106	0.916	-0.086	0.932	0.754	0.451	0.746	0.456
HGDP01357	EUR	0.658	0.51	0.622	0.534	1117	0.264	0.931	0.352	1452	0.147	1179	0.238	0.754	0.451	0.746	0.456
HGDP01358	EUR	1299	0.194	0.373	0.709	-1023	0.306	-0.757	0.449	0.462	0.644	0.267	0.79	0.733	0.464	0.746	0.456
HGDP01359	EUR	0.572	0.567	-0.14	0.888	0.614	0.539	0.097	0.923	0.799	0.425	0.557	0.577	0.754	0.451	0.746	0.456
HGDP01360	EUR	0.782	0.434	0.513	0.608	0.874	0.382	1419	0.156	0.442	0.658	0.806	0.42	0.754	0.451	0.746	0.456
HGDP01361	EUR	0.24	0.811	1198	0.231	0.663	0.507	1175	0.24	0.462	0.644	0.806	0.42	0.754	0.451	0.746	0.456
HGDP01362	EUR	-0.745	0.456	-0.078	0.938	-0.278	0.781	-0.187	0.851	0.561	0.575	0.329	0.742	0.754	0.451	0.746	0.456
HGDP01363	EUR	1299	0.194	0.653	0.513	1.96	0.05	1256	0.209	0.383	0.702	0.765	0.444	0.754	0.451	0.746	0.456
HGDP01364	EUR	-0.671	0.502	-0.95	0.342	-0.083	0.934	-0.737	0.461	0.779	0.436	0.495	0.621	0.754	0.451	0.746	0.456
HGDP01365	EUR	0.732	0.464	-0.716	0.474	0.89	0.374	0.707	0.479	0.759	0.448	0.951	0.341	0.754	0.451	0.746	0.456
HGDP01366	EUR	1299	0.194	-2226	0.026	0.484	0.628	-0.493	0.622	0.581	0.561	0.433	0.665	0.754	0.451	0.746	0.456
HGDP01367	EUR	1003	0.316	-2272	0.023	1133	0.257	-0.493	0.622	1294	0.196	0.64	0.522	0.608	0.543	0.704	0.481
HGDP01368	EUR	0.855	0.392	0.498	0.619	1.83	0.067	1521	0.128	0.858	0.391	1014	0.311	0.754	0.451	0.746	0.456
HGDP01369	EUR	1299	0.194	-0.047	0.963	-0.975	0.33	0.077	0.939	0.759	0.448	0.806	0.42	0.754	0.451	0.746	0.456
HGDP01370	EUR	-0.265	0.791	-0.981	0.327	-0.651	0.515	-0.411	0.681	0.462	0.644	0.371	0.711	0.754	0.451	0.746	0.456
HGDP01372	EUR	1225	0.221	0.778	0.437	-0.018	0.985	0.789	0.43	0.185	0.853	0.64	0.522	0.754	0.451	0.746	0.456
HGDP01373	EUR	0.585	0.559	0.591	0.554	-0.067	0.947	-0.126	0.899	0.838	0.402	0.682	0.495	0.754	0.451	0.746	0.456
HGDP01374	EUR	0.412	0.68	0.233	0.816	0.193	0.847	-0.045	0.964	0.304	0.761	0.35	0.726	0.754	0.451	0.746	0.456
HGDP01375	EUR	0.498	0.618	-0.545	0.586	0.257	0.797	0.341	0.733	-0.053	0.958	0.412	0.68	0.754	0.451	0.746	0.456
HGDP01376	EUR	1299	0.194	0.389	0.697	0.906	0.365	0.931	0.352	1551	0.121	1449	0.147	0.754	0.451	0.746	0.456
HGDP01377	EUR	1299	0.194	0.093	0.926	-1477	0.14	-0.187	0.851	0.462	0.644	0.827	0.408	0.754	0.451	0.746	0.456
HGDP01378	EUR	0.683	0.495	0.747	0.455	1068	0.285	0.931	0.352	-0.469	0.639	-0.003	0.998	0.754	0.451	0.746	0.456
HGDP01379	EUR	0.868	0.386	0.327	0.744	0.274	0.784	0.199	0.842	0.561	0.575	0.661	0.509	0.754	0.451	0.746	0.456
HGDP01380	EUR	0.806	0.42	1198	0.231	-0.115	0.908	0.87	0.384	1135	0.256	1117	0.264	0.754	0.451	0.746	0.456
HGDP01382	EUR	-0.45	0.653	0.7	0.484	1376	0.169	1521	0.128	-0.845	0.398	-0.438	0.661	-0.786	0.432	-0.828	0.408
HGDP01383	EUR	-0.302	0.763	0.358	0.721	0.112	0.911	-0.228	0.82	-0.944	0.345	-1019	0.308	-0.848	0.396	-1059	0.29
HGDP01384	EUR	-2826	0.005	-0.545	0.586	-0.261	0.794	-1021	0.307	-2.31	0.021	-2408	0.016	-2637	0.008	-2592	0.01
HGDP01385	EUR	-1.78	0.075	-2008	0.045	-2791	0.005	-2852	0.004	-1419	0.156	-2077	0.038	-1.43	0.153	-1605	0.109
HGDP01386	EUR	-1349	0.177	-1557	0.12	-0.634	0.526	-1448	0.148	-1201	0.23	-1454	0.146	-1139	0.255	-1143	0.253
HGDP01387	EUR	-1.94	0.052	-0.918	0.358	-0.991	0.322	-1448	0.148	-1.28	0.2	-1496	0.135	-1202	0.23	-1122	0.262
HGDP01388	EUR	-1989	0.047	-1977	0.048	-3391	0.001	-2994	0.003	-1.26	0.207	-2077	0.038	-2.45	0.014	-2298	0.022
HGDP01396	EUR	-0.905	0.365	-0.311	0.755	-0.699	0.484	-0.859	0.391	-0.627	0.531	-0.646	0.519	-1867	0.062	-1815	0.07
HGDP01397	EUR	-0.413	0.68	-2319	0.02	-1348	0.178	-2079	0.038	-0.528	0.598	-1226	0.22	-1805	0.071	-1836	0.066
HGDP01398	EUR	0.252	0.801	0.84	0.401	-0.991	0.322	-0.879	0.379	-0.865	0.387	-0.832	0.405	-0.89	0.374	-0.996	0.319
HGDP01399	EUR	-0.696	0.486	0.109	0.913	-0.748	0.455	-0.737	0.461	-1637	0.102	-1517	0.129	-1.16	0.246	-1248	0.212
HGDP01400	EUR	-1767	0.077	0.934	0.351	-1964	0.05	-1.57	0.116	-1538	0.124	-1973	0.049	-1451	0.147	-1437	0.151
HGDP01401	EUR	-0.598	0.55	-2288	0.022	-0.18	0.857	-2.14	0.032	-0.983	0.325	-1454	0.146	-1098	0.272	-1353	0.176
HGDP01402	EUR	0.067	0.946	-0.311	0.755	-1656	0.098	-2018	0.044	-0.746	0.456	-1123	0.262	-1118	0.263	-1122	0.262
HGDP01403	EUR	-1694	0.09	0.327	0.744	-1364	0.173	-0.269	0.788	-0.746	0.456	-1102	0.271	-1035	0.301	-0.975	0.329
HGDP01404	EUR	-1.41	0.158	-0.218	0.827	-2207	0.027	-2567	0.01	-2765	0.006	-2669	0.008	-2262	0.024	-2.34	0.019
HGDP00711	EAS	-1651	0.099	-0.584	0.559	-0.746	0.456	-0.889	0.374	-0.516	0.606	-0.872	0.383	-0.586	0.558	-0.724	0.469
HGDP00712	EAS	0.077	0.939	-0.928	0.353	1047	0.295	-0.198	0.843	1323	0.186	0.346	0.73	0.672	0.502	0.501	0.617
HGDP00713	EAS	0.085	0.932	-1632	0.103	-0.227	0.821	-0.889	0.374	-1199	0.231	-0.83	0.406	-0.691	0.49	-0.699	0.485
HGDP00714	EAS	-0.218	0.827	0.412	0.68	-1086	0.277	-0.397	0.691	-0.516	0.606	-0.455	0.649	-0.114	0.909	-0.183	0.855
HGDP00715	EAS	0.768	0.443	0.472	0.637	0.471	0.638	0.693	0.489	-0.902	0.367	-0.195	0.845	-1018	0.308	-1073	0.283
HGDP00716	EAS	0.802	0.423	0.741	0.458	0.528	0.598	0.939	0.348	0.314	0.753	0.543	0.587	-0.114	0.909	-0.131	0.896
HGDP00717	EAS	-0.362	0.718	0.914	0.361	-0.275	0.783	0.494	0.622	-0.506	0.613	-0.57	0.569	-0.665	0.506	-0.583	0.56
HGDP00719	EAS	0.22	0.826	0.419	0.675	1136	0.256	0.551	0.582	0.038	0.97	0.398	0.691	-0.285	0.776	-0.312	0.755
HGDP00721	EAS	0.136	0.892	-0.644	0.52	0.852	0.394	-0.084	0.933	-0.032	0.975	-0.497	0.619	-0.691	0.49	-0.815	0.415
HGDP00747	EAS	-0.134	0.893	1018	0.308	-0.81	0.418	0.617	0.537	0.829	0.407	0.752	0.452	0.593	0.553	0.591	0.555
HGDP00748	EAS	0.658	0.51	0.165	0.869	-1013	0.311	-0.368	0.713	1016	0.309	0.772	0.44	0.501	0.616	0.604	0.546
HGDP00749	EAS	1.24	0.215	0.307	0.759	0.463	0.644	0.607	0.544	-0.081	0.935	0.356	0.722	0.357	0.721	0.462	0.644
HGDP00750	EAS	-0.438	0.662	1018	0.308	0.641	0.521	1072	0.284	1303	0.193	1064	0.287	0.41	0.682	0.578	0.563
HGDP00751	EAS	1.24	0.215	0.764	0.445	0.138	0.89	0.674	0.501	0.532	0.595	0.752	0.452	0.488	0.625	0.488	0.626
HGDP00752	EAS	-0.083	0.933	1018	0.308	0.966	0.334	1072	0.284	0.008	0.994	0.772	0.44	0.462	0.644	0.552	0.581
HGDP00753	EAS	-0.497	0.62	1018	0.308	1111	0.266	0.816	0.415	-0.852	0.394	0.002	0.998	0.527	0.598	0.488	0.626
HGDP00754	EAS	0.448	0.654	0.404	0.686	0.82	0.412	0.778	0.437	0.987	0.324	0.752	0.452	0.449	0.654	0.552	0.581
HGDP00755	EAS	0.802	0.423	1018	0.308	-0.113	0.91	0.569	0.569	0.621	0.535	0.616	0.538	0.423	0.673	0.462	0.644
HGDP00756	EAS	1.24	0.215	0.711	0.477	-0.259	0.796	0.134	0.894	0.482	0.629	0.897	0.37	0.134	0.893	0.449	0.653
HGDP00757	EAS	0.212	0.832	0.756	0.449	0.073	0.941	0.352	0.725	0.314	0.753	0.596	0.552	0.37	0.711	0.514	0.608
HGDP00758	EAS	0.026	0.979	0.008	0.994	1566	0.117	0.882	0.378	1.59	0.112	1001	0.317	0.475	0.635	0.552	0.581
HGDP00759	EAS	1.24	0.215	0.861	0.389	-0.235	0.814	0.986	0.324	0.463	0.644	1064	0.287	0.488	0.625	0.578	0.563
HGDP00760	EAS	0.591	0.555	0.689	0.491	1444	0.149	1072	0.284	-0.269	0.788	0.731	0.465	0.58	0.562	0.604	0.546
HGDP00761	EAS	0.186	0.852	0.285	0.776	-1127	0.26	-0.198	0.843	1066	0.286	0.616	0.538	0.567	0.571	0.578	0.563
HGDP00762	EAS	1.24	0.215	0.479	0.632	1111	0.266	0.607	0.544	0.68	0.496	0.845	0.398	0.423	0.673	0.449	0.653
HGDP00764	EAS	-0.438	0.662	0.756	0.449	0.609	0.543	0.863	0.388	1026	0.305	0.387	0.698	0.593	0.553	0.63	0.529
HGDP00765	EAS	0.886	0.376	0.921	0.357	0.844	0.399	0.929	0.353	-0.823	0.411	0.263	0.793	0.501	0.616	0.526	0.599
HGDP00766	EAS	0.448	0.654	1018	0.308	0.122	0.903	1005	0.315	-0.239	0.811	0.387	0.698	0.383	0.701	0.552	0.581
HGDP00767	EAS	-0.497	0.62	0.434	0.664	-0.421	0.674	0.115	0.909	-0.14	0.888	0.335	0.737	0.37	0.711	0.436	0.663
HGDP00769	EAS	1206	0.228	0.861	0.389	-0.073	0.942	0.958	0.338	0.72	0.472	0.949	0.342	0.436	0.663	0.514	0.608
HGDP00771	EAS	1.24	0.215	1018	0.308	0.463	0.644	1072	0.284	-0.467	0.641	0.325	0.745	0.318	0.751	0.526	0.599
HGDP00772	EAS	0.92	0.358	-1423	0.155	-1435	0.151	-1723	0.085	-0.615	0.538	-0.372	0.71	0.501	0.616	0.526	0.599
HGDP00773	EAS	0.818	0.413	1018	0.308	0.13	0.896	1005	0.315	0.977	0.329	0.939	0.348	0.514	0.607	0.552	0.581
HGDP00774	EAS	0.709	0.478	1018	0.308	-0.381	0.703	0.598	0.55	0.413	0.679	0.772	0.44	0.672	0.502	0.668	0.504
HGDP00775	EAS	0.001	0.999	0.038	0.97	1566	0.117	0.939	0.348	0.779	0.436	1033	0.302	0.672	0.502	0.668	0.504
HGDP00776	EAS	-1255	0.209	-0.621	0.534	-0.632	0.527	-0.927	0.354	1372	0.17	0.283	0.777	0.672	0.502	0.668	0.504
HGDP00777	EAS	1.24	0.215	1018	0.308	0.649	0.516	1072	0.284	-0.368	0.713	0.72	0.471	0.514	0.607	0.539	0.59
HGDP00778	EAS	1.24	0.215	1018	0.308	0.714	0.475	0.986	0.324	0.819	0.413	1085	0.278	0.672	0.502	0.668	0.504
HGDP00779	EAS	1.24	0.215	1018	0.308	1.12	0.263	1072	0.284	0.769	0.442	0.876	0.381	0.672	0.502	0.668	0.504
HGDP00780	EAS	-0.092	0.927	-0.12	0.905	-0.851	0.395	-0.018	0.986	0.038	0.97	-0.133	0.894	0.672	0.502	0.668	0.504
HGDP00781	EAS	0.591	0.555	0.719	0.472	1.16	0.246	1072	0.284	0.295	0.768	0.97	0.332	0.672	0.502	0.668	0.504
HGDP00782	EAS	0.431	0.667	0.696	0.486	-0.17	0.865	0.56	0.575	1471	0.141	0.981	0.327	0.672	0.502	0.668	0.504
HGDP00783	EAS	0.869	0.385	0.075	0.94	0.609	0.543	-0.169	0.865	0.769	0.442	0.585	0.558	0.645	0.519	0.63	0.529
HGDP00784	EAS	0.464	0.642	0.509	0.611	0.893	0.372	0.494	0.622	-0.22	0.826	0.533	0.594	0.672	0.502	0.668	0.504
HGDP00785	EAS	0.389	0.698	0.562	0.574	-0.462	0.644	-0.027	0.978	0.206	0.837	0.367	0.714	0.672	0.502	0.668	0.504
HGDP00786	EAS	0.608	0.543	0.966	0.334	0.463	0.644	0.967	0.333	1185	0.236	1085	0.278	0.672	0.502	0.668	0.504
HGDP00790	EAS	0.153	0.879	1018	0.308	0.098	0.922	0.749	0.454	1007	0.314	0.606	0.545	0.318	0.751	0.475	0.635
HGDP00791	EAS	-0.91	0.363	-0.666	0.505	-0.397	0.691	-0.842	0.4	0.403	0.687	-0.601	0.548	0.501	0.616	0.526	0.599
HGDP00811	EAS	0.566	0.572	0.958	0.338	1566	0.117	1072	0.284	0.651	0.515	1085	0.278	0.672	0.502	0.668	0.504
HGDP00812	EAS	0.692	0.489	0.247	0.805	0.56	0.575	0.096	0.924	1185	0.236	0.679	0.497	0.672	0.502	0.668	0.504
HGDP00813	EAS	0.97	0.332	0.951	0.342	0.56	0.575	0.901	0.368	0.562	0.574	0.928	0.353	0.672	0.502	0.668	0.504
HGDP00814	EAS	-0.277	0.782	-0.779	0.436	0	1	-0.293	0.77	0.384	0.701	0.075	0.94	0.672	0.502	0.655	0.512
HGDP00815	EAS	0.945	0.345	0.577	0.564	0.349	0.727	0.797	0.426	0.829	0.407	0.637	0.524	0.672	0.502	0.668	0.504
HGDP00817	EAS	0.734	0.463	0.472	0.637	1201	0.23	0.939	0.348	1293	0.196	1085	0.278	0.672	0.502	0.668	0.504
HGDP00818	EAS	0.237	0.813	0.142	0.887	1233	0.218	0.816	0.415	0.799	0.424	0.887	0.375	0.672	0.502	0.668	0.504
HGDP00819	EAS	1.24	0.215	0.524	0.6	0.333	0.739	0.56	0.575	-0.852	0.394	0.21	0.833	0.672	0.502	0.668	0.504
HGDP00820	EAS	1.24	0.215	1018	0.308	0.39	0.697	1072	0.284	1135	0.256	1085	0.278	0.672	0.502	0.668	0.504
HGDP00821	EAS	0.684	0.494	0.165	0.869	0.722	0.47	0.342	0.732	0.779	0.436	0.273	0.785	0.672	0.502	0.668	0.504
HGDP00822	EAS	0.372	0.71	1018	0.308	0.674	0.501	1072	0.284	0.295	0.768	0.876	0.381	0.672	0.502	0.668	0.504
HGDP00828	EAS	0.92	0.358	1018	0.308	-0.77	0.441	0.768	0.442	1224	0.221	0.918	0.359	0.514	0.607	0.63	0.529
HGDP00945	EAS	-0.657	0.511	-1333	0.183	-1678	0.093	-1486	0.137	-1377	0.169	-1392	0.164	-1909	0.056	-1872	0.061
HGDP00946	EAS	-1221	0.222	0.262	0.793	-0.113	0.91	0.011	0.992	-0.674	0.5	-0.861	0.389	-1647	0.1	-1769	0.077
HGDP00947	EAS	-2983	0.003	-2403	0.016	-1216	0.224	-1932	0.053	-2118	0.034	-2297	0.022	-2211	0.027	-2169	0.03
HGDP00948	EAS	-2174	0.03	-3541	0	-2368	0.018	-3135	0.002	-2672	0.008	-3109	0.002	-2669	0.008	-2659	0.008
HGDP00949	EAS	-4947	0	-4058	0	-2465	0.014	-4.12	0	-3512	0	-4909	0	-4.49	0	-4451	0
HGDP00950	EAS	-2.25	0.024	-1467	0.142	0.56	0.575	-0.747	0.455	-1604	0.109	-1683	0.092	-2957	0.003	-2852	0.004
HGDP00951	EAS	-1188	0.235	-1692	0.091	-2059	0.039	-2216	0.027	-1653	0.098	-2079	0.038	-1726	0.084	-1.95	0.051
HGDP00952	EAS	-2621	0.009	-1.61	0.107	-2035	0.042	-1903	0.057	-1021	0.307	-1652	0.099	-2001	0.045	-2027	0.043
HGDP00953	EAS	-1331	0.183	-1587	0.112	-2457	0.014	-2547	0.011	-2998	0.003	-3192	0.001	-4975	0	-5019	0
HGDP00954	EAS	-0.252	0.801	0.307	0.759	-1638	0.101	-0.804	0.421	-0.932	0.352	-0.903	0.367	-1857	0.063	-1846	0.065
HGDP00955	EAS	-2309	0.021	-1026	0.305	-3316	0.001	-2244	0.025	-1.09	0.276	-2183	0.029	-1949	0.051	-1937	0.053
HGDP00956	EAS	-0.058	0.954	-0.943	0.346	-1232	0.218	-1155	0.248	-1416	0.157	-1059	0.29	-1765	0.078	-1808	0.071
HGDP00957	EAS	-1474	0.14	-0.928	0.353	-2027	0.043	-1941	0.052	-1475	0.14	-2.12	0.034	-1569	0.117	-1692	0.091
HGDP00958	EAS	0.785	0.433	-2396	0.017	-1451	0.147	-2453	0.014	-2088	0.037	-2245	0.025	-2407	0.016	-2427	0.015
HGDP00959	EAS	-0.674	0.501	-1.34	0.18	0.171	0.864	-0.937	0.349	-0.14	0.888	-0.549	0.583	-0.914	0.361	-1034	0.301
HGDP00960	EAS	-0.497	0.62	-0.472	0.637	-0.778	0.437	-1297	0.195	-1881	0.06	-1746	0.081	-1.66	0.097	-1692	0.091
HGDP00961	EAS	-1634	0.102	-2224	0.026	-1759	0.079	-2424	0.015	-2375	0.018	-2433	0.015	-2027	0.043	-1885	0.059
HGDP00962	EAS	-1803	0.071	-1535	0.125	0.187	0.852	-0.994	0.32	-0.259	0.796	-1069	0.285	-1935	0.053	-1846	0.065
HGDP00963	EAS	0.161	0.872	-0.958	0.338	-1427	0.154	-1363	0.173	-1485	0.137	-1475	0.14	-1844	0.065	-1717	0.086
HGDP00964	EAS	-1348	0.178	-0.262	0.793	-0.64	0.522	-1117	0.264	-0.566	0.572	-1153	0.249	-2.25	0.024	-2169	0.03
HGDP00965	EAS	-0.834	0.404	-2209	0.027	-1.24	0.215	-2206	0.027	-0.674	0.5	-1288	0.198	-1791	0.073	-1834	0.067
HGDP00966	EAS	-1002	0.316	-1363	0.173	-0.446	0.656	-1316	0.188	-1.1	0.271	-1631	0.103	-2237	0.025	-2362	0.018
HGDP00967	EAS	-0.783	0.434	-0.367	0.714	-1029	0.303	-0.653	0.514	-2533	0.011	-1767	0.077	-2001	0.045	-1988	0.047
HGDP00968	EAS	-1786	0.074	-0.524	0.6	-2059	0.039	-1941	0.052	-3829	0	-2566	0.01	-2577	0.01	-2517	0.012
HGDP00969	EAS	-2.25	0.024	-3205	0.001	-2643	0.008	-3.94	0	-3127	0.002	-3744	0	-3652	0	-3562	0
HGDP00971	EAS	0.7	0.484	1018	0.308	0.365	0.715	0.636	0.525	0.295	0.768	0.814	0.416	0.672	0.502	0.668	0.504
HGDP00972	EAS	-0.176	0.86	0.397	0.691	-1289	0.197	-0.539	0.59	0.304	0.761	0.138	0.891	0.672	0.502	0.668	0.504
HGDP00973	EAS	0.591	0.555	0.584	0.559	0.787	0.431	0.446	0.655	0.769	0.442	0.648	0.517	0.672	0.502	0.668	0.504
HGDP00974	EAS	-0.539	0.59	0.614	0.539	0.463	0.644	0.693	0.489	0.829	0.407	0.752	0.452	0.672	0.502	0.668	0.504
HGDP00975	EAS	0.818	0.413	0.674	0.5	0.017	0.987	0.295	0.768	0.196	0.845	0.741	0.459	0.672	0.502	0.668	0.504
HGDP00976	EAS	0.389	0.698	0.524	0.6	1193	0.233	0.948	0.343	1521	0.128	1085	0.278	0.672	0.502	0.668	0.504
HGDP00977	EAS	1.24	0.215	1018	0.308	-0.218	0.827	1072	0.284	0.829	0.407	1085	0.278	0.672	0.502	0.668	0.504
HGDP01021	EAS	1.24	0.215	1018	0.308	-0.089	0.929	0.731	0.465	1224	0.221	1001	0.317	0.672	0.502	0.668	0.504
HGDP01023	EAS	0.296	0.767	-0.314	0.753	-1054	0.292	-0.605	0.545	-0.111	0.912	-0.279	0.781	0.619	0.536	0.63	0.529
HGDP01095	EAS	0.009	0.993	0.172	0.863	0.349	0.727	0.257	0.797	0.028	0.978	0.648	0.517	0.672	0.502	0.668	0.504
HGDP01096	EAS	1.24	0.215	0.554	0.579	-0.162	0.872	-0.236	0.814	0.532	0.595	0.315	0.753	0.672	0.502	0.668	0.504
HGDP01098	EAS	-1921	0.055	0.12	0.905	1363	0.173	0.475	0.635	0.087	0.931	-0.351	0.725	0.672	0.502	0.668	0.504
HGDP01099	EAS	-0.648	0.517	0.479	0.632	0.625	0.532	0.607	0.544	-0.872	0.383	-0.06	0.952	0.672	0.502	0.668	0.504
HGDP01100	EAS	0.338	0.735	-0.075	0.94	0.674	0.501	-0.084	0.933	-0.042	0.967	0.117	0.907	0.672	0.502	0.668	0.504
HGDP01101	EAS	1.24	0.215	1018	0.308	1039	0.299	1072	0.284	0.374	0.709	0.918	0.359	0.672	0.502	0.668	0.504
HGDP01102	EAS	-0.336	0.737	0.577	0.564	0.609	0.543	0.626	0.531	1007	0.314	0.845	0.398	0.672	0.502	0.668	0.504
HGDP01103	EAS	0.001	0.999	-0.397	0.692	1566	0.117	0.56	0.575	1.58	0.114	1064	0.287	0.672	0.502	0.668	0.504
HGDP01104	EAS	1.24	0.215	0.794	0.427	0.252	0.801	0.721	0.471	-0.655	0.513	0.273	0.785	0.672	0.502	0.668	0.504
HGDP01179	EAS	-0.345	0.73	-0.202	0.84	0.057	0.954	0.058	0.954	0.67	0.503	0.242	0.809	0.593	0.553	0.591	0.555
HGDP01180	EAS	0.675	0.5	-0.449	0.653	1087	0.277	0.418	0.676	-1268	0.205	-0.237	0.813	0.593	0.553	0.591	0.555
HGDP01181	EAS	-0.328	0.743	-0.329	0.742	0.755	0.45	0.181	0.856	-0.16	0.873	0.252	0.801	0.541	0.589	0.514	0.608
HGDP01182	EAS	-0.674	0.501	0.038	0.97	0.276	0.782	0.257	0.797	0.245	0.806	-0.018	0.985	0.436	0.663	0.449	0.653
HGDP01183	EAS	0.38	0.704	0.135	0.893	0.13	0.896	0.001	0.999	0.799	0.424	0.752	0.452	0.462	0.644	0.436	0.663
HGDP01184	EAS	0.793	0.428	1018	0.308	0.552	0.581	1072	0.284	0.631	0.528	0.783	0.434	0.423	0.673	0.501	0.617
HGDP01185	EAS	-0.328	0.743	-0.037	0.97	1436	0.151	0.389	0.697	-0.131	0.896	-0.039	0.969	0.606	0.544	0.63	0.529
HGDP01186	EAS	-0.151	0.88	0.764	0.445	1452	0.146	1072	0.284	-0.378	0.706	0.013	0.99	0.514	0.607	0.63	0.529
HGDP01187	EAS	0.102	0.919	1018	0.308	-0.162	0.872	1015	0.31	0.898	0.369	0.991	0.322	0.672	0.502	0.668	0.504
HGDP01188	EAS	0.287	0.774	1018	0.308	1103	0.27	1072	0.284	0.779	0.436	0.72	0.471	0.541	0.589	0.526	0.599
HGDP01189	EAS	0.22	0.826	0.809	0.419	-0.146	0.884	0.702	0.483	1244	0.214	0.845	0.398	0.672	0.502	0.668	0.504
HGDP01190	EAS	0.439	0.661	1018	0.308	0.917	0.359	1072	0.284	0.858	0.391	1085	0.278	0.672	0.502	0.668	0.504
HGDP01191	EAS	0.549	0.583	0.442	0.659	0.155	0.877	0.532	0.595	-0.516	0.606	0.242	0.809	0.672	0.502	0.668	0.504
HGDP01192	EAS	0.068	0.946	0.764	0.445	-0.381	0.703	0.806	0.42	0.73	0.466	0.71	0.478	0.672	0.502	0.668	0.504
HGDP01193	EAS	0.043	0.966	0.33	0.742	0.836	0.403	0.579	0.563	0.473	0.637	0.637	0.524	0.672	0.502	0.668	0.504
HGDP01194	EAS	0.338	0.735	-0.254	0.799	-0.016	0.987	-0.52	0.603	0.651	0.515	0.117	0.907	0.658	0.51	0.668	0.504
HGDP01195	EAS	0.422	0.673	0.569	0.569	1.42	0.156	1015	0.31	1036	0.3	0.918	0.359	0.672	0.502	0.668	0.504
HGDP01196	EAS	1189	0.234	1018	0.308	1566	0.117	1072	0.284	0.987	0.324	0.856	0.392	0.672	0.502	0.668	0.504
HGDP01197	EAS	0.81	0.418	1018	0.308	0.836	0.403	1034	0.301	0.354	0.723	0.793	0.428	0.672	0.502	0.668	0.504
HGDP01198	EAS	0.869	0.385	0.644	0.52	1022	0.307	0.702	0.483	1105	0.269	0.856	0.392	0.672	0.502	0.668	0.504
HGDP01203	EAS	0.237	0.813	0.045	0.964	0.69	0.49	0.731	0.465	-1139	0.255	-0.06	0.952	-0.56	0.576	-0.544	0.586
HGDP01204	EAS	-0.463	0.644	1018	0.308	0.82	0.412	1072	0.284	-0.763	0.445	0.044	0.965	0.069	0.945	0.036	0.971
HGDP01205	EAS	0.54	0.589	-0.883	0.377	1103	0.27	0.162	0.871	-0.714	0.475	-0.112	0.911	-0.442	0.659	-0.428	0.669
HGDP01206	EAS	0.65	0.516	-0.472	0.637	-0.762	0.446	-0.312	0.755	-0.615	0.538	-0.06	0.952	-0.652	0.515	-0.673	0.501
HGDP01207	EAS	-1.55	0.121	-1.28	0.2	-1248	0.212	-1685	0.092	-1248	0.212	-1694	0.09	-0.455	0.649	-0.454	0.65
HGDP01208	EAS	1.24	0.215	-2411	0.016	-0.146	0.884	-0.188	0.851	-0.655	0.513	-0.05	0.96	-0.141	0.888	-0.222	0.825
HGDP01209	EAS	0.372	0.71	-0.367	0.714	-0.446	0.656	-0.151	0.88	-1179	0.239	-0.57	0.569	-0.193	0.847	-0.376	0.707
HGDP01211	EAS	-1441	0.15	-3676	0	-1021	0.307	-1306	0.191	-1495	0.135	-1558	0.119	-0.796	0.426	-0.841	0.401
HGDP01212	EAS	-0.429	0.668	0.599	0.549	-1248	0.212	0.067	0.946	-0.2	0.842	-0.331	0.741	-0.35	0.726	-0.351	0.726
HGDP01213	EAS	-1028	0.304	0.202	0.84	0.901	0.368	0.569	0.569	0.028	0.978	-0.112	0.911	-0.167	0.867	-0.118	0.906
HGDP01214	EAS	-0.825	0.409	-1872	0.061	-1613	0.107	-1969	0.049	-0.932	0.352	-1361	0.174	-0.481	0.63	-0.492	0.622
HGDP01215	EAS	0.33	0.742	-0.853	0.393	-0.851	0.395	-0.368	0.713	-0.407	0.684	-0.175	0.861	-0.376	0.707	-0.402	0.688
HGDP01216	EAS	-1887	0.059	0.487	0.626	0.195	0.845	0.475	0.635	-1.07	0.285	-1049	0.294	-0.259	0.796	-0.376	0.707
HGDP01217	EAS	0.684	0.494	0.509	0.611	1184	0.236	0.598	0.55	0.196	0.845	0.564	0.573	-0.324	0.746	-0.351	0.726
HGDP01218	EAS	-0.345	0.73	-1445	0.148	-1443	0.149	-1458	0.145	-0.328	0.743	-0.684	0.494	-0.036	0.971	-0.183	0.855
HGDP01220	EAS	-2073	0.038	-2194	0.028	-0.454	0.65	-1183	0.237	-1594	0.111	-1.85	0.064	-0.219	0.826	-0.26	0.795
HGDP01221	EAS	-0.362	0.718	-1108	0.268	-0.267	0.789	-0.435	0.664	-0.694	0.488	-0.674	0.5	-0.088	0.93	-0.17	0.865
HGDP01222	EAS	0.574	0.566	-0.112	0.911	1.03	0.303	0.067	0.946	-0.546	0.585	-0.133	0.894	-0.232	0.816	-0.17	0.865
HGDP01223	EAS	-1559	0.119	-0.599	0.549	0.511	0.609	-0.198	0.843	0.591	0.554	0.315	0.753	-0.468	0.64	-0.402	0.688
HGDP01224	EAS	-0.851	0.395	0.33	0.742	0.738	0.46	0.285	0.775	-0.15	0.88	-0.154	0.878	-0.141	0.888	-0.17	0.865
HGDP01225	EAS	0.119	0.905	-0.187	0.852	0.811	0.417	-0.226	0.821	0.314	0.753	0.138	0.891	-0.036	0.971	-0.131	0.896
HGDP01227	EAS	0.709	0.478	-0.03	0.976	-1678	0.093	-0.151	0.88	0.008	0.994	0.106	0.915	-0.494	0.621	-0.492	0.622
HGDP01228	EAS	-1162	0.245	-0.838	0.402	-0.989	0.323	-1515	0.13	0.72	0.472	-0.383	0.702	-0.245	0.806	-0.247	0.805
HGDP01229	EAS	-0.648	0.517	-0.12	0.905	-0.048	0.962	-0.065	0.948	-1673	0.094	-1225	0.22	-1.87	0.061	-1769	0.077
HGDP01230	EAS	0.641	0.521	-0.554	0.58	0.511	0.609	0.2	0.841	-1634	0.102	-0.695	0.487	-1608	0.108	-1472	0.141
HGDP01231	EAS	-0.058	0.954	-0.397	0.692	-0.162	0.872	-0.842	0.4	-0.635	0.526	-0.372	0.71	0.056	0.955	0.036	0.971
HGDP01232	EAS	0.237	0.813	-0.284	0.776	0.941	0.347	0.048	0.961	0.038	0.97	-0.029	0.977	-0.298	0.766	-0.338	0.736
HGDP01233	EAS	1.24	0.215	1018	0.308	0.398	0.691	0.655	0.513	0.641	0.522	0.876	0.381	0.187	0.852	0.165	0.869
HGDP01234	EAS	-0.48	0.631	-1205	0.228	-1192	0.233	-1411	0.158	-0.793	0.428	-0.976	0.329	-0.18	0.857	-0.286	0.775
HGDP01236	EAS	0.852	0.394	1018	0.308	-0.21	0.833	0.873	0.383	-0.783	0.434	0.034	0.973	0.121	0.903	0.204	0.838
HGDP01237	EAS	0.051	0.959	-1205	0.228	-1046	0.296	-1789	0.074	-0.042	0.967	-0.435	0.664	-0.206	0.837	-0.144	0.885
HGDP01238	EAS	0.414	0.679	1018	0.308	1412	0.158	1072	0.284	0.908	0.364	0.679	0.497	-0.298	0.766	-0.234	0.815
HGDP01239	EAS	-0.109	0.913	0.584	0.559	1533	0.125	0.674	0.501	0.7	0.484	0.543	0.587	-0.062	0.951	-0.118	0.906
HGDP01240	EAS	-0.615	0.539	0.165	0.869	0.828	0.408	0.153	0.879	0.087	0.931	-0.133	0.894	-0.232	0.816	-0.234	0.815
HGDP01241	EAS	-0.353	0.724	-0.225	0.822	-0.048	0.962	-0.132	0.895	0.127	0.899	0.034	0.973	0.121	0.903	0.101	0.92
HGDP01242	EAS	0.869	0.385	0.801	0.423	-0.397	0.691	0.228	0.819	-0.665	0.506	0.117	0.907	-0.114	0.909	-0.131	0.896
HGDP01243	EAS	-2334	0.02	-0.591	0.554	0.171	0.864	-0.492	0.623	-1.07	0.285	-1611	0.107	-2564	0.01	-2517	0.012
HGDP01244	EAS	-1432	0.152	-0.12	0.905	-0.243	0.808	0.446	0.655	0.206	0.837	-0.081	0.936	-0.141	0.888	-0.08	0.936
HGDP01245	EAS	-0.083	0.933	-0.517	0.605	0.56	0.575	-0.094	0.925	1036	0.3	0.752	0.452	0.03	0.976	-0.002	0.998
HGDP01246	EAS	-0.977	0.329	-0.284	0.776	-0.746	0.456	-0.482	0.63	-0.279	0.78	-0.632	0.527	0.174	0.862	0.011	0.992
HGDP01247	EAS	1.24	0.215	0.749	0.454	0.138	0.89	0.702	0.483	-0.763	0.445	0.106	0.915	-1058	0.29	-1008	0.313
HGDP01248	EAS	0.431	0.667	0.966	0.334	-0.194	0.846	0.683	0.494	-0.625	0.532	-0.143	0.886	-0.625	0.532	-0.544	0.586
HGDP01249	EAS	0.094	0.925	0.038	0.97	-1313	0.189	-0.312	0.755	0.453	0.651	0.221	0.825	0.003	0.997	-0.041	0.967
HGDP01250	EAS	0.051	0.959	1018	0.308	-1581	0.114	-0.065	0.948	0.146	0.884	0.346	0.73	-0.128	0.899	-0.234	0.815
HGDP01251	EAS	-0.69	0.49	-0.576	0.564	-0.583	0.56	-0.691	0.49	-0.576	0.565	-0.674	0.5	0.03	0.976	0.023	0.981
HGDP01287	EAS	0.035	0.972	-1617	0.106	0.811	0.417	-0.946	0.344	0.018	0.986	-0.455	0.649	0.475	0.635	0.41	0.682
HGDP01288	EAS	-0.943	0.346	-0.165	0.869	0.641	0.521	0.257	0.797	1155	0.248	0.658	0.511	0.318	0.751	0.307	0.759
HGDP01289	EAS	0.372	0.71	-0.187	0.852	-1897	0.058	-1515	0.13	-0.042	0.967	-0.32	0.749	0.41	0.682	0.423	0.672
HGDP01290	EAS	1.24	0.215	0.666	0.505	-1865	0.062	-0.463	0.643	-0.16	0.873	-0.029	0.977	0.449	0.654	0.372	0.71
HGDP01291	EAS	-1306	0.192	0.756	0.449	0.957	0.338	0.74	0.459	0.552	0.581	0.585	0.558	0.672	0.502	0.552	0.581
HGDP01292	EAS	0.06	0.952	1018	0.308	0.009	0.993	0.115	0.909	0.571	0.568	0.679	0.497	0.593	0.553	0.604	0.546
HGDP01293	EAS	0.085	0.932	1018	0.308	1241	0.215	1072	0.284	0.304	0.761	0.658	0.511	0.37	0.711	0.423	0.672
HGDP01294	EAS	1105	0.269	0.315	0.753	1055	0.292	1072	0.284	1066	0.286	1085	0.278	0.619	0.536	0.604	0.546
HGDP01295	EAS	1.24	0.215	0.622	0.534	-0.056	0.955	0.522	0.602	-0.318	0.75	0.72	0.471	0.423	0.673	0.397	0.691
HGDP01296	EAS	0.389	0.698	-0.352	0.725	0.649	0.516	0.276	0.783	0.601	0.548	0.772	0.44	0.265	0.791	0.204	0.838
HGDP01307	EAS	0.625	0.532	0.741	0.458	0.552	0.581	0.522	0.602	1076	0.282	0.543	0.587	0.672	0.502	0.668	0.504
HGDP01308	EAS	1215	0.225	1018	0.308	-1102	0.27	0.617	0.537	0.621	0.535	0.616	0.538	0.672	0.502	0.668	0.504
HGDP01309	EAS	0.574	0.566	0.524	0.6	-0.697	0.486	0.124	0.901	0.898	0.369	0.679	0.497	0.672	0.502	0.668	0.504
HGDP01310	EAS	0.557	0.577	0.846	0.397	0.576	0.564	1005	0.315	0.225	0.822	0.471	0.638	0.672	0.502	0.668	0.504
HGDP01311	EAS	1.24	0.215	0.082	0.934	-0.364	0.716	0.266	0.79	1402	0.161	0.71	0.478	0.672	0.502	0.668	0.504
HGDP01312	EAS	0.153	0.879	0.24	0.811	0.966	0.334	0.835	0.404	1.58	0.114	0.689	0.491	0.672	0.502	0.668	0.504
HGDP01313	EAS	-0.8	0.424	-1116	0.265	0.682	0.495	-0.255	0.799	1115	0.265	0.346	0.73	0.672	0.502	0.668	0.504
HGDP01314	EAS	0.009	0.993	0.681	0.496	1533	0.125	0.967	0.333	1185	0.236	0.689	0.491	0.672	0.502	0.668	0.504
HGDP01315	EAS	-0.227	0.821	0.779	0.436	0.422	0.673	0.418	0.676	0.68	0.496	0.367	0.714	0.672	0.502	0.668	0.504
HGDP01317	EAS	-2047	0.041	-1101	0.271	0.252	0.801	-0.548	0.583	0.364	0.716	-0.788	0.43	0.672	0.502	0.668	0.504
HGDP01318	EAS	0.717	0.473	1018	0.308	1144	0.253	1072	0.284	1036	0.3	1033	0.302	0.672	0.502	0.668	0.504
HGDP01319	EAS	0.119	0.905	0.053	0.958	-0.356	0.722	-0.454	0.65	1185	0.236	0.304	0.761	0.632	0.527	0.565	0.572
HGDP01320	EAS	0.127	0.899	-0.329	0.742	-0.689	0.491	-0.833	0.405	-0.338	0.735	-0.164	0.87	0.672	0.502	0.668	0.504
HGDP01321	EAS	1.24	0.215	0.666	0.505	-0.867	0.386	0.371	0.711	1125	0.26	0.419	0.676	0.672	0.502	0.668	0.504
HGDP01322	EAS	0.751	0.453	0.577	0.564	0.374	0.709	0.484	0.628	0.107	0.915	0.179	0.858	0.672	0.502	0.668	0.504
HGDP01323	EAS	-0.277	0.782	-0.165	0.869	0.033	0.974	-0.217	0.828	-1643	0.1	-1163	0.245	0.672	0.502	0.668	0.504
HGDP01326	EAS	-1441	0.15	-0.307	0.759	0.844	0.399	0.219	0.827	0.117	0.907	-0.227	0.821	0.645	0.519	0.539	0.59
HGDP01327	EAS	1.24	0.215	-0.03	0.976	0.414	0.679	-0.065	0.948	-0.526	0.599	-0.06	0.952	0.672	0.502	0.668	0.504
HGDP01328	EAS	0.709	0.478	0.509	0.611	-1038	0.299	-0.302	0.763	0.304	0.761	0.606	0.545	0.672	0.502	0.668	0.504
HGDP01329	EAS	-2595	0.009	1018	0.308	0.86	0.39	0.664	0.507	0.759	0.448	0.543	0.587	0.672	0.502	0.668	0.504
HGDP01330	EAS	0.287	0.774	0.404	0.686	0.357	0.721	0.399	0.69	0.196	0.845	0.523	0.601	0.672	0.502	0.668	0.504
HGDP01331	EAS	0.279	0.78	0.659	0.51	-0.883	0.377	0.816	0.415	1125	0.26	0.887	0.375	0.672	0.502	0.668	0.504
HGDP01332	EAS	0.321	0.748	1018	0.308	0.049	0.961	0.674	0.501	0.819	0.413	0.668	0.504	0.672	0.502	0.668	0.504
HGDP01333	EAS	-0.117	0.907	0.562	0.574	-0.454	0.65	0.38	0.704	-0.971	0.332	-0.403	0.687	0.672	0.502	0.668	0.504
HGDP01334	EAS	0.844	0.399	0.569	0.569	1209	0.227	0.911	0.363	0.967	0.334	0.762	0.446	0.672	0.502	0.668	0.504
HGDP01335	EAS	1.24	0.215	1018	0.308	0.219	0.826	0.513	0.608	0.72	0.472	0.845	0.398	0.672	0.502	0.668	0.504
HGDP01336	EAS	0.026	0.979	0.689	0.491	1006	0.314	0.986	0.324	0.502	0.615	0.533	0.594	0.672	0.502	0.668	0.504
HGDP01337	EAS	0.136	0.892	-0.082	0.934	0.471	0.638	-0.046	0.963	0.206	0.837	0.231	0.817	0.645	0.519	0.565	0.572
HGDP01338	EAS	0.667	0.505	-0.861	0.389	0.82	0.412	0.058	0.954	1719	0.086	1043	0.297	0.672	0.502	0.668	0.504
HGDP01339	EAS	0.92	0.358	1018	0.308	0.049	0.961	1072	0.284	-0.318	0.75	0.606	0.545	0.672	0.502	0.604	0.546
HGDP01340	EAS	-1.12	0.263	-0.554	0.58	0.033	0.974	-0.586	0.558	0.443	0.658	-0.476	0.634	0.541	0.589	0.591	0.555
HGDP01341	EAS	1.24	0.215	0.232	0.816	0.13	0.896	0.228	0.819	-0.17	0.865	0.46	0.645	0.488	0.625	0.501	0.617
HGDP01342	EAS	0.658	0.51	1018	0.308	1566	0.117	1072	0.284	0.621	0.535	1074	0.283	0.672	0.502	0.668	0.504
HGDP01345	EAS	-0.277	0.782	-1108	0.268	-0.251	0.802	-0.776	0.438	0.927	0.354	0.179	0.858	0.58	0.562	0.642	0.521
HGDP01346	EAS	0.212	0.832	-0.831	0.406	-1881	0.06	-1875	0.061	0.66	0.509	0.346	0.73	0.632	0.527	0.526	0.599
HGDP01347	EAS	0.473	0.636	-0.299	0.765	-1362	0.173	-0.956	0.339	0.562	0.574	0.034	0.973	-0.206	0.837	-0.286	0.775
HGDP01348	EAS	-0.463	0.644	-0.936	0.349	-2181	0.029	-1704	0.088	-1456	0.146	-1621	0.105	-0.573	0.567	-0.596	0.551
HGDP01349	EAS	-1736	0.083	-2598	0.009	1047	0.295	-1013	0.311	-0.2	0.842	-0.913	0.361	0.056	0.955	-0.054	0.957
HGDP01350	EAS	-0.379	0.705	-0.254	0.799	0.844	0.399	0.124	0.901	-0.635	0.526	-0.268	0.789	-0.756	0.449	-0.673	0.501
HGDP01351	EAS	-0.581	0.561	-0.809	0.419	-0.048	0.962	-0.709	0.478	-0.694	0.488	-0.84	0.401	-0.311	0.756	-0.325	0.745
HGDP01352	EAS	0.658	0.51	0.285	0.776	0.519	0.603	0.333	0.739	0.176	0.86	0.377	0.706	-0.259	0.796	-0.222	0.825
HGDP01353	EAS	-1196	0.232	-0.614	0.539	-1816	0.069	-1306	0.191	0.117	0.907	-0.716	0.474	-0.652	0.515	-0.699	0.485
HGDP01354	EAS	0.119	0.905	-0.771	0.441	-0.689	0.491	-0.899	0.369	-1.05	0.294	-1059	0.29	-0.088	0.93	-0.157	0.875
HGDP01355	EAS	0.675	0.5	-1101	0.271	-0.502	0.615	-0.387	0.698	-0.417	0.676	-0.164	0.87	-0.272	0.786	-0.247	0.805
HGDP01356	EAS	0.776	0.438	0.307	0.759	-0.016	0.987	0.314	0.754	-0.447	0.655	0.158	0.874	-0.494	0.621	-0.544	0.586
HGDP00702	NAM	0.824	0.41	0.199	0.842	0.243	0.808	0.036	0.971	0.686	0.493	0.681	0.496	0.725	0.469	0.722	0.47
HGDP00703	NAM	0.227	0.82	-0.718	0.473	-0.989	0.323	-1181	0.238	-0.891	0.373	-0.796	0.426	-1157	0.247	-1094	0.274
HGDP00704	NAM	0.824	0.41	-0.386	0.699	0.763	0.446	0.207	0.836	0.226	0.821	0.312	0.755	0.702	0.482	0.722	0.47
HGDP00706	NAM	0.067	0.947	-0.903	0.366	0.525	0.6	-0.145	0.885	0.686	0.493	0.404	0.686	0.725	0.469	0.722	0.47
HGDP00708	NAM	0.824	0.41	0.823	0.411	0.014	0.988	0.7	0.484	0.686	0.493	0.681	0.496	0.725	0.469	0.722	0.47
HGDP00710	NAM	0.824	0.41	0.823	0.411	0.974	0.33	0.922	0.357	0.664	0.507	0.681	0.496	0.725	0.469	0.722	0.47
HGDP00832	NAM	0.824	0.41	0.823	0.411	1247	0.213	0.922	0.357	0.686	0.493	0.681	0.496	0.725	0.469	0.722	0.47
HGDP00837	NAM	-0.283	0.777	0.316	0.752	1247	0.213	0.771	0.441	0.686	0.493	0.681	0.496	0.725	0.469	0.722	0.47
HGDP00838	NAM	0.824	0.41	0.404	0.687	0.93	0.352	0.922	0.357	0.686	0.493	0.681	0.496	0.725	0.469	0.722	0.47
HGDP00843	NAM	0.227	0.82	0.823	0.411	0.446	0.656	0.922	0.357	0.686	0.493	0.681	0.496	0.725	0.469	0.722	0.47
HGDP00845	NAM	-0.006	0.995	-0.035	0.972	0.983	0.326	0.841	0.4	0.686	0.493	0.681	0.496	0.725	0.469	0.722	0.47
HGDP00846	NAM	0.824	0.41	0.238	0.812	1062	0.288	0.922	0.357	0.686	0.493	0.681	0.496	0.725	0.469	0.722	0.47
HGDP00849	NAM	0.824	0.41	0.823	0.411	1247	0.213	0.922	0.357	0.686	0.493	0.681	0.496	0.725	0.469	0.722	0.47
HGDP00852	NAM	-0.05	0.96	0.267	0.789	1141	0.254	0.922	0.357	0.686	0.493	0.681	0.496	0.725	0.469	0.722	0.47
HGDP00854	NAM	-0.166	0.868	-1255	0.21	-0.654	0.513	-0.708	0.479	-0.727	0.467	-0.577	0.564	-0.855	0.393	-0.833	0.405
HGDP00855	NAM	0.824	0.41	0.394	0.694	0.164	0.87	0.157	0.875	0.127	0.899	0.3	0.764	-0.16	0.873	-0.104	0.917
HGDP00856	NAM	-0.079	0.937	0.823	0.411	-0.39	0.696	0.117	0.907	-0.3	0.764	-0.254	0.8	-0.429	0.668	-0.431	0.667
HGDP00857	NAM	0.14	0.889	0.033	0.974	0.657	0.511	0.318	0.75	0.522	0.602	0.496	0.62	0.142	0.887	0.189	0.85
HGDP00858	NAM	0.824	0.41	0.052	0.958	0.199	0.842	0.006	0.995	-0.322	0.748	-0.196	0.844	-0.53	0.596	-0.517	0.605
HGDP00859	NAM	-1302	0.193	-0.104	0.917	0.71	0.478	0.348	0.728	-0.179	0.858	-0.058	0.954	-0.451	0.652	-0.474	0.636
HGDP00860	NAM	-3181	0.001	-3.04	0.002	-1165	0.244	-2057	0.04	-2961	0.003	-3036	0.002	-3319	0.001	-3278	0.001
HGDP00861	NAM	-0.632	0.527	-0.143	0.887	-0.232	0.817	-0.447	0.655	-2315	0.021	-1581	0.114	-1.84	0.066	-1833	0.067
HGDP00862	NAM	-1579	0.114	-1986	0.047	-1007	0.314	-1403	0.161	-0.957	0.339	-1004	0.315	-0.922	0.357	-0.985	0.325
HGDP00863	NAM	-1026	0.305	-0.162	0.871	0.041	0.967	-0.084	0.933	-1187	0.235	-0.97	0.332	-0.832	0.405	-0.909	0.363
HGDP00864	NAM	-0.356	0.722	0.823	0.411	-1526	0.127	-0.799	0.424	-0.048	0.962	-0.185	0.853	-0.339	0.734	-0.441	0.659
HGDP00865	NAM	-0.487	0.626	0.082	0.935	-0.628	0.53	0.097	0.923	0.215	0.83	0.104	0.917	-0.216	0.829	-0.246	0.806
HGDP00868	NAM	-0.545	0.586	-0.806	0.42	-0.831	0.406	-1.03	0.303	-1055	0.291	-0.923	0.356	-1459	0.144	-1474	0.14
HGDP00869	NAM	-1841	0.066	-2025	0.043	-2723	0.006	-2439	0.015	-1767	0.077	-1974	0.048	-1795	0.073	-1746	0.081
HGDP00870	NAM	-0.326	0.744	0.238	0.812	-1059	0.289	-0.628	0.53	-0.442	0.658	-0.623	0.533	-0.474	0.636	-0.485	0.628
HGDP00871	NAM	-3007	0.003	-3596	0	-2934	0.003	-3717	0	-3509	0	-2801	0.005	-2826	0.005	-2811	0.005
HGDP00872	NAM	0.795	0.427	0.579	0.562	-0.399	0.69	0.197	0.844	-0.387	0.699	-0.312	0.755	-0.463	0.644	-0.539	0.59
HGDP00873	NAM	-0.909	0.363	-0.328	0.743	-0.373	0.709	-0.507	0.612	0.215	0.83	0.012	0.991	-0.171	0.864	-0.159	0.874
HGDP00875	NAM	-0.836	0.403	-2337	0.019	-1737	0.082	-1342	0.18	-0.508	0.612	-0.704	0.481	-0.989	0.323	-0.952	0.341
HGDP00876	NAM	-2978	0.003	-1684	0.092	-2608	0.009	-2821	0.005	-2.95	0.003	-2943	0.003	-2927	0.003	-2.92	0.004
HGDP00877	NAM	-0.268	0.789	-0.065	0.948	-0.153	0.879	-0.205	0.837	-0.595	0.552	-0.646	0.518	-1135	0.257	-1224	0.221
HGDP00970	NAM	0.824	0.41	-0.874	0.382	0.56	0.575	0.087	0.931	0.686	0.493	0.681	0.496	0.725	0.469	0.722	0.47
HGDP00995	NAM	0.824	0.41	0.482	0.63	0.877	0.38	0.771	0.441	0.686	0.493	0.681	0.496	0.725	0.469	0.722	0.47
HGDP00998	NAM	0.358	0.72	0.54	0.589	1247	0.213	0.922	0.357	0.686	0.493	0.681	0.496	0.725	0.469	0.722	0.47
HGDP00999	NAM	0.824	0.41	0.823	0.411	0.648	0.517	0.922	0.357	0.686	0.493	0.681	0.496	0.725	0.469	0.722	0.47
HGDP01001	NAM	0.824	0.41	0.823	0.411	-0.197	0.844	0.046	0.963	0.686	0.493	0.681	0.496	0.725	0.469	0.722	0.47
HGDP01009	NAM	0.824	0.41	0.823	0.411	0.595	0.552	0.922	0.357	0.686	0.493	0.681	0.496	0.691	0.49	0.722	0.47
HGDP01010	NAM	0.824	0.41	0.599	0.549	1247	0.213	0.922	0.357	0.686	0.493	0.681	0.496	0.725	0.469	0.722	0.47
HGDP01012	NAM	0.824	0.41	0.823	0.411	1247	0.213	0.922	0.357	0.686	0.493	0.681	0.496	0.725	0.469	0.722	0.47
HGDP01013	NAM	0.824	0.41	0.823	0.411	1071	0.284	0.922	0.357	0.686	0.493	0.681	0.496	0.725	0.469	0.722	0.47
HGDP01014	NAM	0.824	0.41	0.823	0.411	0.56	0.575	0.922	0.357	0.686	0.493	0.681	0.496	0.725	0.469	0.722	0.47
HGDP01015	NAM	0.824	0.41	0.823	0.411	0.595	0.552	0.922	0.357	0.686	0.493	0.681	0.496	0.725	0.469	0.722	0.47
HGDP01018	NAM	0.824	0.41	0.823	0.411	0.331	0.74	0.922	0.357	0.686	0.493	0.681	0.496	0.725	0.469	0.722	0.47
HGDP01019	NAM	0.824	0.41	0.823	0.411	1035	0.3	0.922	0.357	0.686	0.493	0.681	0.496	0.725	0.469	0.722	0.47
HGDP01037	NAM	-0.414	0.679	0.14	0.888	-0.98	0.327	-0.598	0.55	0.051	0.959	-0.104	0.917	0.075	0.94	0.113	0.91
HGDP01041	NAM	0.271	0.787	0.823	0.411	0.868	0.385	0.922	0.357	0.686	0.493	0.681	0.496	0.68	0.497	0.722	0.47
HGDP01043	NAM	0.635	0.525	0.287	0.774	-0.197	0.844	-0.074	0.941	0.686	0.493	0.681	0.496	0.725	0.469	0.722	0.47
HGDP01044	NAM	0.431	0.666	-0.689	0.491	-0.646	0.518	-0.799	0.424	0.686	0.493	0.681	0.496	0.725	0.469	0.722	0.47
HGDP01047	NAM	0.824	0.41	0.823	0.411	0.155	0.877	0.318	0.75	0.653	0.514	0.681	0.496	0.377	0.706	0.428	0.669
HGDP01050	NAM	-0.356	0.722	0.169	0.865	-0.672	0.502	-0.266	0.791	0.029	0.977	0.035	0.972	0.187	0.852	0.2	0.842
HGDP01053	NAM	0.781	0.435	0.335	0.737	0.322	0.747	0.318	0.75	0.686	0.493	0.681	0.496	0.702	0.482	0.722	0.47
HGDP01055	NAM	-0.822	0.411	-0.211	0.833	-0.206	0.837	-0.245	0.806	-0.727	0.467	-0.646	0.518	-0.205	0.838	-0.257	0.797
HGDP01056	NAM	0.475	0.635	0.608	0.543	-0.417	0.677	-0.095	0.925	0.533	0.594	0.473	0.636	0.725	0.469	0.722	0.47
HGDP01057	NAM	-0.137	0.891	-0.874	0.382	-0.743	0.458	-0.588	0.557	0.259	0.796	0.208	0.835	0.366	0.714	0.406	0.684
HGDP01058	NAM	-0.079	0.937	0.209	0.835	-0.355	0.722	0.026	0.979	-0.3	0.764	-0.173	0.863	-0.026	0.979	-0.017	0.986
HGDP01059	NAM	-0.88	0.379	0.413	0.679	0.182	0.856	0.177	0.859	0.007	0.994	0.023	0.982	0.097	0.922	0.091	0.927
HGDP01060	NAM	-0.822	0.411	0.823	0.411	-0.311	0.756	0.046	0.963	-0.584	0.559	-0.485	0.628	-0.071	0.944	-0.072	0.943

## Sheet: Table S4
Table S4. Z-score test on each panel for the 1KGP data
ID	Group	zscore_34AISNP_PIMA	pvalue_34AISNP_PIMA	zscore_55AISNP	pvalue_55AISNP	zscore_128AISNP	pvalue_128AISNP	zscore_170AISNP	pvalue_170AISNP	zscore_446AISNP	pvalue_446AINSP	zscore_665AINSP	pvalue_665AISNP	zscore_HDSNP	pvalue_HDSNP	zscore_WGS	pvalue_WGS
HG02461	AFR	-0.993	0.321	-1872	0.061	-0.01	0.992	-0.995	0.32	-1452	0.146	-1267	0.205	0.002	0.999	-0.099	0.921
HG02462	AFR	-0.342	0.732	0.115	0.908	0.617	0.537	0.299	0.765	-3033	0.002	-2628	0.009	-1492	0.136	-1476	0.14
HG02464	AFR	0.727	0.467	0.838	0.402	1088	0.277	0.925	0.355	-0.595	0.552	0.549	0.583	0.666	0.506	0.688	0.491
HG02465	AFR	-0.249	0.803	-0.788	0.431	-0.637	0.524	-1162	0.245	1527	0.127	0.347	0.729	0.666	0.506	0.344	0.731
HG02561	AFR	-1993	0.046	-1029	0.304	-0.135	0.892	-1121	0.262	-2716	0.007	-2881	0.004	-1326	0.185	-1034	0.301
HG02562	AFR	-2923	0.003	0.778	0.437	-0.668	0.504	0.173	0.862	-1452	0.146	-1267	0.205	0.278	0.781	-0.05	0.96
HG02568	AFR	-0.877	0.381	0.356	0.722	-1327	0.185	-1037	0.3	-1633	0.102	-1771	0.077	-0.883	0.377	-0.64	0.522
HG02570	AFR	-0.458	0.647	0.838	0.402	0.367	0.714	0.925	0.355	-1091	0.275	-0.863	0.388	0.223	0.823	0.245	0.806
HG02571	AFR	-1202	0.229	0.838	0.402	0.492	0.623	0.883	0.377	0.173	0.863	-0.46	0.646	-0.275	0.783	-0.099	0.921
HG02573	AFR	-1993	0.046	0.025	0.98	-0.104	0.917	0.048	0.962	-0.685	0.493	-0.662	0.508	-0.773	0.44	-0.591	0.555
HG02574	AFR	-0.714	0.475	-0.336	0.737	-1202	0.23	-0.787	0.431	-1859	0.063	-1922	0.055	-1603	0.109	-1525	0.127
HG02582	AFR	-1505	0.132	-0.577	0.564	-0.417	0.676	-0.62	0.535	-0.73	0.465	-1015	0.31	-0.164	0.87	-0.246	0.805
HG02583	AFR	-0.644	0.519	0.055	0.956	-3836	0	-2707	0.007	-0.956	0.339	-1721	0.085	0.278	0.781	0.098	0.922
HG02585	AFR	-0.668	0.504	0.838	0.402	1088	0.277	0.925	0.355	1076	0.282	0.902	0.367	0.057	0.954	0.196	0.844
HG02586	AFR	-0.272	0.785	0.838	0.402	0.868	0.385	0.925	0.355	-1994	0.046	-1519	0.129	0.057	0.954	0	1
HG02588	AFR	0.89	0.373	-1511	0.131	-0.668	0.504	-1037	0.3	0.399	0.69	0.044	0.965	-0.385	0.7	-0.246	0.805
HG02589	AFR	0.541	0.588	0.236	0.814	-0.888	0.375	-0.286	0.775	-2084	0.037	-1.62	0.105	-0.33	0.741	-0.394	0.694
HG02594	AFR	-0.923	0.356	0.507	0.612	0.147	0.883	0.006	0.995	-0.956	0.339	-1065	0.287	-0.607	0.544	-0.492	0.622
HG02595	AFR	0.89	0.373	0.838	0.402	-0.919	0.358	-0.703	0.482	-1949	0.051	-1973	0.049	0.278	0.781	-0.099	0.921
HG02610	AFR	-0.365	0.715	0.236	0.814	-0.606	0.545	-0.828	0.407	-0.504	0.614	-0.964	0.335	0.057	0.954	-0.05	0.96
HG02611	AFR	0.007	0.995	-0.126	0.9	-0.857	0.392	-0.703	0.482	-0.008	0.994	-0.107	0.915	0.223	0.823	0.295	0.768
HG02613	AFR	-1202	0.229	-2083	0.037	-1703	0.089	-1914	0.056	-0.414	0.679	-1166	0.244	-1547	0.122	-1329	0.184
HG02614	AFR	0.402	0.688	-0.427	0.67	-0.762	0.446	-0.703	0.482	-1317	0.188	-1368	0.171	-1879	0.06	-2017	0.044
HG02620	AFR	-1551	0.121	-1631	0.103	1088	0.277	0.299	0.765	-0.64	0.522	-1065	0.287	-0.164	0.87	-0.148	0.882
HG02621	AFR	0.309	0.757	0.838	0.402	-0.48	0.631	0.507	0.612	-1452	0.146	-0.914	0.361	0.389	0.697	0.295	0.768
HG02623	AFR	0.89	0.373	0.838	0.402	1088	0.277	0.925	0.355	0.444	0.657	0.549	0.583	-0.053	0.957	0.098	0.922
HG02624	AFR	-0.086	0.931	0.115	0.908	0.241	0.809	-0.035	0.972	-0.008	0.994	0.145	0.884	0.555	0.579	0.393	0.694
HG02628	AFR	0.89	0.373	0.838	0.402	-0.857	0.392	0.173	0.862	-0.369	0.712	-0.208	0.835	0.555	0.579	0.393	0.694
HG02629	AFR	0.1	0.921	-0.156	0.876	1088	0.277	0.925	0.355	-1181	0.237	-0.51	0.61	0.168	0.867	0	1
HG02634	AFR	0.89	0.373	0.446	0.655	-0.794	0.427	-0.912	0.362	-0.865	0.387	-0.611	0.541	-1049	0.294	-0.788	0.431
HG02635	AFR	0.89	0.373	0.597	0.55	-2174	0.03	-1204	0.229	-1407	0.159	-1771	0.077	0.113	0.91	-0.296	0.768
HG02642	AFR	-1016	0.309	-0.276	0.782	-1296	0.195	-1538	0.124	-0.233	0.815	-0.712	0.476	-0.773	0.44	-0.443	0.658
HG02643	AFR	-1319	0.187	-0.336	0.737	-1045	0.296	-1288	0.198	-0.414	0.679	-1015	0.31	-0.385	0.7	-0.542	0.588
HG02645	AFR	0.89	0.373	0.838	0.402	1088	0.277	0.925	0.355	-1272	0.203	-0.309	0.758	-0.109	0.913	0.049	0.961
HG02646	AFR	-1365	0.172	-2474	0.013	-0.606	0.545	-2248	0.025	-0.73	0.465	-1519	0.129	0.5	0.617	0.098	0.922
HG02666	AFR	-1133	0.257	0.838	0.402	1088	0.277	0.925	0.355	0.038	0.97	0.044	0.965	0.278	0.781	0.295	0.768
HG02667	AFR	-0.761	0.447	0.838	0.402	0.053	0.958	0.424	0.672	0.579	0.562	0.347	0.729	-0.496	0.62	-0.443	0.658
HG02675	AFR	0.89	0.373	0.838	0.402	-0.198	0.843	0.09	0.928	-1949	0.051	-1065	0.287	0.002	0.999	-0.05	0.96
HG02676	AFR	-1295	0.195	-0.939	0.348	-0.167	0.868	-0.912	0.362	-1904	0.057	-1368	0.171	-1326	0.185	-1034	0.301
HG02678	AFR	0.89	0.373	-0.788	0.431	-0.825	0.409	-1246	0.213	-0.73	0.465	-0.813	0.416	-0.662	0.508	-0.738	0.46
HG02679	AFR	-1202	0.229	-0.878	0.38	0.617	0.537	0.34	0.734	-0.188	0.851	-0.056	0.955	-0.109	0.913	0	1
HG02702	AFR	-2737	0.006	-0.095	0.924	-0.167	0.868	-0.536	0.592	0.128	0.898	-0.359	0.72	-1215	0.224	-1083	0.279
HG02703	AFR	0.89	0.373	0.055	0.956	-1797	0.072	-1413	0.158	0.986	0.324	0.145	0.884	0.666	0.506	0.245	0.806
HG02715	AFR	0.332	0.74	0.838	0.402	-1264	0.206	-0.369	0.712	-1452	0.146	-0.863	0.388	-0.275	0.783	-0.148	0.882
HG02716	AFR	0.89	0.373	0.416	0.677	0.774	0.439	0.925	0.355	1121	0.262	1003	0.316	0.278	0.781	0.196	0.844
HG02721	AFR	0.053	0.958	0.838	0.402	-1484	0.138	-0.995	0.32	-0.73	0.465	-0.662	0.508	-0.496	0.62	-0.492	0.622
HG02722	AFR	-0.365	0.715	0.055	0.956	-1233	0.218	-1162	0.245	-0.459	0.646	-0.662	0.508	0.389	0.697	-0.05	0.96
HG02756	AFR	0.146	0.884	0.296	0.767	1088	0.277	0.925	0.355	1166	0.244	1154	0.249	0.389	0.697	0	1
HG02757	AFR	0.843	0.399	0.055	0.956	-0.135	0.892	0.132	0.895	-0.73	0.465	-0.46	0.646	0.223	0.823	-0.05	0.96
HG02759	AFR	-0.97	0.332	0.296	0.767	-0.292	0.77	-0.62	0.535	-1046	0.296	-0.863	0.388	-0.275	0.783	-0.246	0.805
HG02760	AFR	-1133	0.257	-0.457	0.648	0.116	0.908	-0.244	0.807	-0.053	0.958	-0.46	0.646	-0.441	0.659	-0.394	0.694
HG02763	AFR	-0.272	0.785	-0.878	0.38	0.335	0.737	0.299	0.765	-0.098	0.922	-0.309	0.758	-0.385	0.7	-0.148	0.882
HG02768	AFR	-0.575	0.566	-0.126	0.9	-0.386	0.699	-0.286	0.775	-0.008	0.994	-0.409	0.682	0.389	0.697	0.295	0.768
HG02769	AFR	0.89	0.373	0.627	0.531	-0.888	0.375	-0.369	0.712	0.173	0.863	0.448	0.654	-0.496	0.62	-0.394	0.694
HG02771	AFR	-0.086	0.931	0.838	0.402	-0.919	0.358	-0.62	0.535	0.173	0.863	-0.107	0.915	0.389	0.697	0.344	0.731
HG02772	AFR	-0.272	0.785	-0.276	0.782	-1139	0.255	-0.912	0.362	0.038	0.97	-0.561	0.575	0.666	0.506	0.147	0.883
HG02798	AFR	-0.272	0.785	-0.607	0.544	-0.449	0.654	-0.87	0.384	-0.053	0.958	-0.51	0.61	0.389	0.697	0.098	0.922
HG02799	AFR	-0.389	0.698	0.115	0.908	-0.794	0.427	-0.202	0.84	-0.008	0.994	0.095	0.924	-0.164	0.87	-0.345	0.73
HG02804	AFR	-0.923	0.356	0.838	0.402	1088	0.277	0.925	0.355	-0.098	0.922	0.448	0.654	0.61	0.542	0.59	0.555
HG02805	AFR	0.89	0.373	-0.126	0.9	-0.072	0.942	-0.661	0.508	0.128	0.898	0.246	0.806	0.666	0.506	0.59	0.555
HG02807	AFR	0.89	0.373	-0.637	0.524	-0.386	0.699	-0.995	0.32	-1723	0.085	-1872	0.061	-0.883	0.377	-0.935	0.35
HG02808	AFR	0.89	0.373	0.145	0.884	-1641	0.101	-0.62	0.535	-1994	0.046	-1.67	0.095	-0.219	0.826	-0.394	0.694
HG02810	AFR	-1807	0.071	0.537	0.591	-1954	0.051	-1914	0.056	-3213	0.001	-3687	0	-4148	0	-3395	0.001
HG02811	AFR	-0.551	0.581	-0.668	0.504	-0.982	0.326	-0.828	0.407	-0.459	0.646	-0.46	0.646	0.389	0.697	0.098	0.922
HG02813	AFR	0.169	0.866	-0.065	0.948	1088	0.277	0.925	0.355	0.399	0.69	0.65	0.516	-0.109	0.913	-0.099	0.921
HG02814	AFR	-1063	0.288	0.176	0.861	0.429	0.668	0.257	0.797	-1362	0.173	-1115	0.265	0.057	0.954	0.098	0.922
HG02816	AFR	0.89	0.373	-0.156	0.876	-0.668	0.504	-0.328	0.743	-1272	0.203	-0.863	0.388	-0.717	0.473	-0.492	0.622
HG02817	AFR	-0.04	0.968	-0.848	0.396	0.053	0.958	-1079	0.281	-2039	0.041	-1721	0.085	-0.717	0.473	-0.64	0.522
HG02819	AFR	-1877	0.061	-0.818	0.413	-1202	0.23	-1705	0.088	-0.233	0.815	-1015	0.31	0.666	0.506	0.344	0.731
HG02820	AFR	-0.296	0.767	-1.36	0.174	-1358	0.174	-2.54	0.011	-0.414	0.679	-1115	0.265	0.334	0.739	0.147	0.883
HG02836	AFR	-0.086	0.931	-1571	0.116	0.178	0.858	-0.578	0.563	-2265	0.024	-1418	0.156	-0.441	0.659	-0.394	0.694
HG02837	AFR	-4155	0	-5967	0	-1045	0.296	-3208	0.001	-1994	0.046	-2881	0.004	-0.441	0.659	-0.345	0.73
HG02839	AFR	-2039	0.041	0.838	0.402	-0.01	0.992	0.34	0.734	-0.459	0.646	-0.662	0.508	-0.441	0.659	-0.246	0.805
HG02840	AFR	-0.365	0.715	-0.668	0.504	-1452	0.146	-0.954	0.34	-2.13	0.033	-1771	0.077	-1.16	0.246	-0.837	0.403
HG02851	AFR	0.89	0.373	-1721	0.085	-1013	0.311	-0.787	0.431	-0.053	0.958	-0.309	0.758	-0.607	0.544	-0.345	0.73
HG02852	AFR	0.89	0.373	0.838	0.402	0.053	0.958	0.006	0.995	-0.549	0.583	-0.46	0.646	-0.773	0.44	-0.542	0.588
HG02854	AFR	-0.249	0.803	0.838	0.402	0.241	0.809	0.925	0.355	0.083	0.934	-0.056	0.955	0.278	0.781	0.344	0.731
HG02855	AFR	0.704	0.481	-0.427	0.67	-1233	0.218	-0.453	0.651	-1949	0.051	-1469	0.142	-0.053	0.957	-0.345	0.73
HG02860	AFR	-0.598	0.55	-1992	0.046	-0.574	0.566	-2206	0.027	-0.82	0.412	-1519	0.129	0.002	0.999	0	1
HG02861	AFR	0.89	0.373	0.507	0.612	-2236	0.025	-1956	0.051	-1046	0.296	-1317	0.188	-0.33	0.741	-0.345	0.73
HG02870	AFR	-1853	0.064	-0.969	0.333	-1954	0.051	-2039	0.041	-1046	0.296	-1519	0.129	-0.551	0.581	-0.246	0.805
HG02878	AFR	-0.761	0.447	-2956	0.003	-2.08	0.038	-2.54	0.011	-1227	0.22	-1973	0.049	-0.164	0.87	-0.148	0.882
HG02879	AFR	0.89	0.373	0.176	0.861	0.053	0.958	0.841	0.4	-0.911	0.363	-0.51	0.61	-0.219	0.826	-0.246	0.805
HG02881	AFR	0.89	0.373	-0.969	0.333	-0.857	0.392	-1079	0.281	0.67	0.503	0.246	0.806	0.666	0.506	0.295	0.768
HG02882	AFR	-0.435	0.663	-1601	0.109	-0.794	0.427	-1037	0.3	-0.143	0.886	-0.611	0.541	-0.053	0.957	0.049	0.961
HG02884	AFR	-0.179	0.858	-1.27	0.204	-0.449	0.654	-0.703	0.482	-1136	0.256	-1015	0.31	-0.053	0.957	-0.197	0.844
HG02885	AFR	-0.226	0.821	0.206	0.837	1088	0.277	0.925	0.355	0.083	0.934	0.347	0.729	-0.496	0.62	-0.394	0.694
HG02887	AFR	-0.784	0.433	-0.607	0.544	-0.794	0.427	-0.369	0.712	-0.233	0.815	-0.258	0.796	0.223	0.823	0.295	0.768
HG02888	AFR	-0.482	0.63	-0.908	0.364	-0.104	0.917	-0.828	0.407	-0.188	0.851	-0.157	0.875	-0.33	0.741	-0.246	0.805
HG02890	AFR	0.89	0.373	-3227	0.001	-1045	0.296	-1914	0.056	-0.775	0.438	-1166	0.244	-0.773	0.44	-0.542	0.588
HG02891	AFR	-0.412	0.68	0.507	0.612	-1797	0.072	-0.62	0.535	0.263	0.792	0.095	0.924	-0.496	0.62	-0.296	0.768
HG02895	AFR	0.867	0.386	-0.186	0.853	0.806	0.42	0.925	0.355	-0.098	0.922	0.145	0.884	0.057	0.954	-0.148	0.882
HG02896	AFR	-0.993	0.321	0.085	0.932	-0.261	0.794	-0.578	0.563	-1678	0.093	-1469	0.142	0.113	0.91	-0.099	0.921
HG02922	AFR	0.89	0.373	0.838	0.402	0.147	0.883	0.215	0.83	-0.233	0.815	0.196	0.845	0.666	0.506	0.688	0.491
HG02923	AFR	0.89	0.373	0.838	0.402	1088	0.277	0.925	0.355	1527	0.127	1154	0.249	0.666	0.506	0.688	0.491
HG02938	AFR	-0.784	0.433	0.838	0.402	0.429	0.668	0.925	0.355	0.489	0.625	0.297	0.767	0.666	0.506	0.688	0.491
HG02941	AFR	-0.086	0.931	0.356	0.722	1088	0.277	0.925	0.355	0.895	0.371	1003	0.316	0.666	0.506	0.688	0.491
HG02943	AFR	-1644	0.1	0.176	0.861	0.272	0.785	-0.077	0.939	0.579	0.562	0.044	0.965	0.666	0.506	0.688	0.491
HG02944	AFR	-0.761	0.447	0.838	0.402	0.555	0.579	0.925	0.355	1166	0.244	1154	0.249	0.666	0.506	0.688	0.491
HG02946	AFR	-0.342	0.732	-0.126	0.9	-0.731	0.465	-0.62	0.535	1527	0.127	0.549	0.583	0.666	0.506	0.688	0.491
HG02947	AFR	0.727	0.467	-0.216	0.829	-0.135	0.892	0.215	0.83	0.624	0.532	0.599	0.549	0.666	0.506	0.688	0.491
HG02952	AFR	0.89	0.373	0.838	0.402	1088	0.277	0.925	0.355	1121	0.262	1154	0.249	0.666	0.506	0.688	0.491
HG02953	AFR	0.472	0.637	0.748	0.455	0.429	0.668	0.215	0.83	0.805	0.421	0.75	0.453	0.666	0.506	0.688	0.491
HG02968	AFR	0.89	0.373	0.838	0.402	1088	0.277	0.925	0.355	0.805	0.421	1053	0.292	0.666	0.506	0.688	0.491
HG02970	AFR	-0.621	0.534	0.838	0.402	0.649	0.516	0.925	0.355	0.534	0.593	0.801	0.423	0.666	0.506	0.688	0.491
HG02971	AFR	0.89	0.373	0.055	0.956	1088	0.277	0.925	0.355	0.85	0.395	1103	0.27	0.666	0.506	0.688	0.491
HG02973	AFR	0.89	0.373	-0.095	0.924	0.962	0.336	0.925	0.355	1527	0.127	1154	0.249	0.666	0.506	0.688	0.491
HG02974	AFR	-0.272	0.785	0.838	0.402	-0.48	0.631	0.925	0.355	1121	0.262	1154	0.249	0.666	0.506	0.688	0.491
HG02976	AFR	-2202	0.028	0.778	0.437	1088	0.277	0.925	0.355	0.624	0.532	0.549	0.583	0.666	0.506	0.688	0.491
HG02977	AFR	0.89	0.373	0.838	0.402	-0.386	0.699	0.758	0.449	1121	0.262	1103	0.27	0.666	0.506	0.688	0.491
HG02979	AFR	0.727	0.467	0.838	0.402	1088	0.277	0.925	0.355	0.624	0.532	1154	0.249	0.666	0.506	0.688	0.491
HG02981	AFR	-2.9	0.004	0.266	0.79	1088	0.277	0.925	0.355	-0.188	0.851	0.196	0.845	0.666	0.506	0.688	0.491
HG02982	AFR	0.262	0.793	-0.216	0.829	-1264	0.206	-1246	0.213	-0.414	0.679	-0.712	0.476	-0.053	0.957	0	1
HG02983	AFR	0.89	0.373	-0.788	0.431	-0.355	0.723	-0.62	0.535	-0.098	0.922	-0.157	0.875	-0.33	0.741	-0.296	0.768
HG03024	AFR	-0.272	0.785	-0.095	0.924	0.743	0.458	-0.119	0.905	-0.73	0.465	-0.51	0.61	0.666	0.506	0.344	0.731
HG03025	AFR	-1644	0.1	0.838	0.402	0.147	0.883	0.549	0.583	-0.685	0.493	-0.662	0.508	0.666	0.506	0.59	0.555
HG03027	AFR	-1505	0.132	-3167	0.002	0.21	0.834	-0.035	0.972	0.624	0.532	0.145	0.884	0.555	0.579	0.245	0.806
HG03028	AFR	0.89	0.373	-0.939	0.348	1088	0.277	0.215	0.83	-0.911	0.363	-0.662	0.508	0.057	0.954	0.049	0.961
HG03039	AFR	-0.249	0.803	0.326	0.744	0.367	0.714	0.925	0.355	-0.595	0.552	-0.712	0.476	0.61	0.542	0.147	0.883
HG03040	AFR	-0.365	0.715	0.838	0.402	-0.762	0.446	-0.119	0.905	-0.143	0.886	-0.359	0.72	0.113	0.91	0.147	0.883
HG03045	AFR	0.239	0.811	-2203	0.028	-4244	0	-4377	0	-1678	0.093	-2528	0.011	-0.883	0.377	-0.542	0.588
HG03046	AFR	0.053	0.958	-0.788	0.431	-0.104	0.917	-0.995	0.32	0.263	0.792	-0.157	0.875	-0.717	0.473	-0.64	0.522
HG03048	AFR	-0.668	0.504	-0.336	0.737	0.649	0.516	0.299	0.765	0.083	0.934	-0.208	0.835	0.113	0.91	0	1
HG03049	AFR	-0.179	0.858	-2233	0.026	-1515	0.13	-2081	0.037	-1181	0.237	-1721	0.085	0.389	0.697	0.049	0.961
HG03052	AFR	0.89	0.373	-1.36	0.174	1088	0.277	0.466	0.641	-0.504	0.614	-0.107	0.915	0.666	0.506	0.688	0.491
HG03054	AFR	-0.621	0.534	-0.035	0.972	-1233	0.218	-0.119	0.905	-0.595	0.552	-0.611	0.541	0.666	0.506	0.688	0.491
HG03055	AFR	0.425	0.671	-1782	0.075	-0.637	0.524	-0.87	0.384	1527	0.127	0.801	0.423	0.666	0.506	0.688	0.491
HG03057	AFR	-0.017	0.987	-0.487	0.626	-0.041	0.967	0.257	0.797	-0.279	0.781	0.297	0.767	0.666	0.506	0.688	0.491
HG03058	AFR	0.658	0.511	0.838	0.402	0.178	0.858	0.925	0.355	0.85	0.395	1154	0.249	0.666	0.506	0.59	0.555
HG03060	AFR	-0.365	0.715	0.507	0.612	1088	0.277	0.925	0.355	1527	0.127	1154	0.249	0.666	0.506	0.688	0.491
HG03061	AFR	0.774	0.439	0.838	0.402	-1202	0.23	0.257	0.797	0.173	0.863	0.246	0.806	0.666	0.506	0.688	0.491
HG03063	AFR	0.774	0.439	-0.607	0.544	-1233	0.218	-0.453	0.651	1166	0.244	0.902	0.367	0.666	0.506	0.688	0.491
HG03064	AFR	0.867	0.386	0.477	0.634	1088	0.277	0.925	0.355	0.444	0.657	1003	0.316	0.666	0.506	0.688	0.491
HG03066	AFR	0.89	0.373	0.838	0.402	-0.198	0.843	-0.161	0.872	0.083	0.934	0.196	0.845	0.666	0.506	0.688	0.491
HG03069	AFR	0.89	0.373	0.838	0.402	0.461	0.645	0.925	0.355	0.218	0.827	0.599	0.549	0.61	0.542	0.688	0.491
HG03072	AFR	-2295	0.022	0.477	0.634	0.084	0.933	0.841	0.4	0.173	0.863	0.397	0.691	0.666	0.506	0.688	0.491
HG03073	AFR	-0.133	0.894	-1.27	0.204	0.335	0.737	0.716	0.474	-0.956	0.339	0.044	0.965	0.666	0.506	0.393	0.694
HG03074	AFR	0.89	0.373	0.145	0.884	0.241	0.809	-0.244	0.807	-0.82	0.412	-0.157	0.875	0.666	0.506	0.688	0.491
HG03077	AFR	0.123	0.902	-0.035	0.972	0.367	0.714	0.424	0.672	1076	0.282	0.7	0.484	0.666	0.506	0.688	0.491
HG03078	AFR	-1.04	0.299	0.687	0.492	0.21	0.834	0.716	0.474	1302	0.193	0.902	0.367	0.666	0.506	0.59	0.555
HG03079	AFR	0.89	0.373	-0.216	0.829	-0.449	0.654	-0.494	0.621	0.038	0.97	-0.056	0.955	0.666	0.506	0.688	0.491
HG03081	AFR	0.89	0.373	-1.45	0.147	-1202	0.23	-1496	0.135	-0.685	0.493	-0.813	0.416	0.666	0.506	0.688	0.491
HG03082	AFR	-0.203	0.839	0.266	0.79	0.241	0.809	-0.161	0.872	-0.685	0.493	-0.006	0.995	0.666	0.506	0.688	0.491
HG03084	AFR	-0.947	0.344	0.416	0.677	-0.135	0.892	0.215	0.83	0.038	0.97	0.044	0.965	0.666	0.506	0.688	0.491
HG03085	AFR	0.89	0.373	0.838	0.402	0.084	0.933	0.048	0.962	1527	0.127	0.801	0.423	0.666	0.506	0.688	0.491
HG03086	AFR	-0.086	0.931	-0.186	0.853	-0.888	0.375	-1288	0.198	1031	0.303	0.448	0.654	0.666	0.506	0.688	0.491
HG03088	AFR	0.89	0.373	-0.517	0.605	-0.606	0.545	-1329	0.184	-1317	0.188	-0.964	0.335	-0.053	0.957	0.098	0.922
HG03091	AFR	0.89	0.373	0.717	0.473	1088	0.277	0.925	0.355	0.173	0.863	0.75	0.453	0.666	0.506	0.688	0.491
HG03095	AFR	0.89	0.373	0.687	0.492	1088	0.277	0.925	0.355	0.128	0.898	0.549	0.583	0.666	0.506	0.688	0.491
HG03096	AFR	-0.621	0.534	0.838	0.402	-0.198	0.843	-0.077	0.939	0.489	0.625	-0.006	0.995	0.666	0.506	0.688	0.491
HG03097	AFR	-0.086	0.931	0.838	0.402	0.523	0.601	0.424	0.672	0.895	0.371	0.7	0.484	0.666	0.506	0.688	0.491
HG03099	AFR	0.425	0.671	0.567	0.571	1057	0.291	0.925	0.355	1527	0.127	1154	0.249	0.666	0.506	0.688	0.491
HG03100	AFR	0.89	0.373	-0.005	0.996	1088	0.277	0.925	0.355	0.308	0.758	0.851	0.395	0.666	0.506	0.688	0.491
HG03103	AFR	0.89	0.373	-0.908	0.364	-0.104	0.917	0.173	0.862	0.489	0.625	0.75	0.453	0.666	0.506	0.688	0.491
HG03105	AFR	0.89	0.373	0.838	0.402	1088	0.277	0.925	0.355	-0.279	0.781	0.498	0.618	0.666	0.506	0.688	0.491
HG03108	AFR	0.89	0.373	-0.186	0.853	1088	0.277	0.925	0.355	0.94	0.347	1154	0.249	0.666	0.506	0.688	0.491
HG03109	AFR	0.89	0.373	0.838	0.402	1088	0.277	0.925	0.355	0.489	0.625	1154	0.249	0.666	0.506	0.688	0.491
HG03111	AFR	-0.11	0.913	0.838	0.402	1088	0.277	0.925	0.355	-0.595	0.552	-0.107	0.915	0.666	0.506	0.688	0.491
HG03112	AFR	-2737	0.006	0.145	0.884	0.367	0.714	0.132	0.895	-0.504	0.614	-0.258	0.796	0.666	0.506	0.688	0.491
HG03114	AFR	0.193	0.847	-0.698	0.485	-1296	0.195	-1496	0.135	0.218	0.827	0.246	0.806	0.666	0.506	0.688	0.491
HG03115	AFR	0.193	0.847	0.838	0.402	-0.449	0.654	0.925	0.355	0.354	0.724	0.902	0.367	0.666	0.506	0.688	0.491
HG03117	AFR	0.89	0.373	0.085	0.932	0.994	0.32	0.925	0.355	1076	0.282	1154	0.249	0.666	0.506	0.688	0.491
HG03118	AFR	0.89	0.373	0.838	0.402	-0.48	0.631	0.006	0.995	0.263	0.792	0.297	0.767	0.666	0.506	0.688	0.491
HG03120	AFR	0.89	0.373	-0.607	0.544	0.241	0.809	0.674	0.5	1211	0.226	1154	0.249	0.666	0.506	0.688	0.491
HG03121	AFR	0.89	0.373	0.838	0.402	1088	0.277	0.925	0.355	1527	0.127	1154	0.249	0.666	0.506	0.688	0.491
HG03123	AFR	0.89	0.373	0.838	0.402	0.492	0.623	0.925	0.355	1211	0.226	1154	0.249	0.666	0.506	0.688	0.491
HG03124	AFR	0.89	0.373	-0.156	0.876	0.837	0.403	0.132	0.895	1121	0.262	1154	0.249	0.666	0.506	0.688	0.491
HG03126	AFR	-0.668	0.504	0.085	0.932	1088	0.277	0.34	0.734	0.218	0.827	0.196	0.845	0.666	0.506	0.688	0.491
HG03127	AFR	0.89	0.373	-0.005	0.996	0.994	0.32	0.466	0.641	0.489	0.625	0.7	0.484	0.666	0.506	0.688	0.491
HG03129	AFR	0.89	0.373	0.838	0.402	0.21	0.834	0.925	0.355	0.218	0.827	0.448	0.654	0.666	0.506	0.688	0.491
HG03130	AFR	0.751	0.453	0.838	0.402	1088	0.277	0.925	0.355	1527	0.127	1154	0.249	0.666	0.506	0.688	0.491
HG03132	AFR	0.704	0.481	0.537	0.591	1088	0.277	0.925	0.355	0.128	0.898	0.397	0.691	0.666	0.506	0.688	0.491
HG03133	AFR	0.634	0.526	-0.577	0.564	1088	0.277	0.925	0.355	0.94	0.347	0.851	0.395	0.666	0.506	0.688	0.491
HG03135	AFR	-0.11	0.913	-0.186	0.853	1088	0.277	0.8	0.424	0.579	0.562	0.75	0.453	0.666	0.506	0.688	0.491
HG03136	AFR	0.89	0.373	0.838	0.402	1088	0.277	0.925	0.355	1302	0.193	1154	0.249	0.666	0.506	0.688	0.491
HG03139	AFR	0.89	0.373	0.838	0.402	0.555	0.579	0.925	0.355	0.128	0.898	0.65	0.516	0.666	0.506	0.688	0.491
HG03157	AFR	-0.551	0.581	0.176	0.861	0.429	0.668	0.215	0.83	1031	0.303	1003	0.316	0.666	0.506	0.688	0.491
HG03159	AFR	0.355	0.722	-0.005	0.996	0.68	0.496	0.507	0.612	0.94	0.347	0.902	0.367	0.666	0.506	0.688	0.491
HG03160	AFR	0.634	0.526	0.748	0.455	0.398	0.691	0.925	0.355	1121	0.262	1154	0.249	0.113	0.91	0.491	0.623
HG03162	AFR	0.89	0.373	0.025	0.98	0.053	0.958	0.173	0.862	0.218	0.827	0.246	0.806	0.666	0.506	0.688	0.491
HG03163	AFR	0.89	0.373	0.838	0.402	-0.292	0.77	0.173	0.862	1527	0.127	1053	0.292	0.666	0.506	0.688	0.491
HG03166	AFR	-0.365	0.715	0.838	0.402	1088	0.277	0.925	0.355	1482	0.138	1154	0.249	0.666	0.506	0.688	0.491
HG03168	AFR	0.89	0.373	0.838	0.402	1088	0.277	0.925	0.355	0.85	0.395	1103	0.27	0.666	0.506	0.688	0.491
HG03169	AFR	0.89	0.373	0.838	0.402	-0.229	0.819	0.424	0.672	0.94	0.347	0.65	0.516	0.666	0.506	0.688	0.491
HG03172	AFR	-0.482	0.63	0.537	0.591	0.084	0.933	0.925	0.355	0.805	0.421	0.599	0.549	0.666	0.506	0.688	0.491
HG03175	AFR	0.309	0.757	-0.698	0.485	0.178	0.858	0.34	0.734	0.67	0.503	0.397	0.691	0.666	0.506	0.688	0.491
HG03189	AFR	0.89	0.373	0.627	0.531	0.649	0.516	0.925	0.355	0.67	0.503	0.952	0.341	0.666	0.506	0.688	0.491
HG03190	AFR	0.89	0.373	0.356	0.722	1088	0.277	0.925	0.355	0.715	0.475	0.851	0.395	0.666	0.506	0.688	0.491
HG03193	AFR	-0.249	0.803	0.838	0.402	-1703	0.089	-0.411	0.681	0.805	0.421	0.397	0.691	0.666	0.506	0.688	0.491
HG03195	AFR	0.053	0.958	-0.577	0.564	1088	0.277	0.048	0.962	0.534	0.593	0.851	0.395	0.666	0.506	0.688	0.491
HG03196	AFR	0.076	0.939	0.296	0.767	1088	0.277	0.925	0.355	1031	0.303	1154	0.249	0.666	0.506	0.688	0.491
HG03198	AFR	0.355	0.722	0.446	0.655	1088	0.277	0.925	0.355	0.128	0.898	0.549	0.583	0.666	0.506	0.688	0.491
HG03199	AFR	0.89	0.373	-0.547	0.584	1088	0.277	0.925	0.355	0.986	0.324	1154	0.249	0.666	0.506	0.688	0.491
HG03202	AFR	-1295	0.195	0.838	0.402	1088	0.277	0.925	0.355	0.263	0.792	0.65	0.516	0.666	0.506	0.688	0.491
HG03209	AFR	0.076	0.939	-0.366	0.714	-0.198	0.843	-0.494	0.621	0.489	0.625	0.145	0.884	0.666	0.506	0.688	0.491
HG03212	AFR	0.89	0.373	0.838	0.402	1088	0.277	0.925	0.355	0.534	0.593	0.902	0.367	0.666	0.506	0.688	0.491
HG03224	AFR	0.007	0.995	0.416	0.677	-0.01	0.992	0.382	0.702	0.986	0.324	0.75	0.453	0.666	0.506	0.688	0.491
HG03225	AFR	-0.365	0.715	-0.126	0.9	-0.323	0.746	-0.661	0.508	1257	0.209	0.851	0.395	0.666	0.506	0.688	0.491
HG03240	AFR	-2.9	0.004	-0.487	0.626	-0.857	0.392	-1204	0.229	0.399	0.69	-0.51	0.61	0.278	0.781	0.196	0.844
HG03241	AFR	0.518	0.604	0.025	0.98	1088	0.277	0.925	0.355	-0.64	0.522	0.044	0.965	0.666	0.506	0.59	0.555
HG03246	AFR	-0.389	0.698	-0.818	0.413	0.429	0.668	-0.161	0.872	-1136	0.256	-0.964	0.335	-0.939	0.348	-0.788	0.431
HG03247	AFR	0.89	0.373	-0.005	0.996	-0.417	0.676	-0.578	0.563	-1001	0.317	-1015	0.31	-0.385	0.7	-0.099	0.921
HG03258	AFR	0.076	0.939	-0.095	0.924	0.398	0.691	-0.119	0.905	-0.324	0.746	-0.107	0.915	0.057	0.954	-0.148	0.882
HG03259	AFR	-2086	0.037	-0.156	0.876	0.586	0.558	0.09	0.928	-1588	0.112	-1368	0.171	-0.662	0.508	-0.345	0.73
HG03265	AFR	0.89	0.373	0.838	0.402	1088	0.277	0.925	0.355	1211	0.226	1154	0.249	0.666	0.506	0.688	0.491
HG03267	AFR	0.89	0.373	0.838	0.402	1088	0.277	0.925	0.355	0.308	0.758	1103	0.27	0.666	0.506	0.688	0.491
HG03268	AFR	0.03	0.976	0.838	0.402	1088	0.277	0.925	0.355	0.76	0.447	1154	0.249	0.666	0.506	0.688	0.491
HG03270	AFR	0.89	0.373	0.115	0.908	0.116	0.908	0.006	0.995	0.986	0.324	0.599	0.549	0.666	0.506	0.688	0.491
HG03271	AFR	0.89	0.373	-0.005	0.996	0.806	0.42	0.925	0.355	0.263	0.792	0.7	0.484	0.666	0.506	0.688	0.491
HG03279	AFR	-0.877	0.381	0.838	0.402	0.241	0.809	0.925	0.355	0.805	0.421	0.599	0.549	0.666	0.506	0.688	0.491
HG03280	AFR	0.89	0.373	0.838	0.402	1088	0.277	0.925	0.355	1121	0.262	0.952	0.341	0.666	0.506	0.688	0.491
HG03291	AFR	0.843	0.399	0.537	0.591	0.272	0.785	0.674	0.5	1347	0.178	1154	0.249	0.666	0.506	0.688	0.491
HG03294	AFR	-0.644	0.519	-0.186	0.853	-0.104	0.917	0.132	0.895	-1091	0.275	-1015	0.31	0.666	0.506	0.688	0.491
HG03295	AFR	0.89	0.373	0.838	0.402	0.9	0.368	0.925	0.355	0.76	0.447	1154	0.249	0.666	0.506	0.688	0.491
HG03297	AFR	0.146	0.884	0.838	0.402	1088	0.277	0.925	0.355	-0.279	0.781	0.347	0.729	0.666	0.506	0.688	0.491
HG03298	AFR	0.89	0.373	-0.186	0.853	-0.48	0.631	-0.411	0.681	-0.414	0.679	0.044	0.965	0.666	0.506	0.688	0.491
HG03300	AFR	0.89	0.373	-0.848	0.396	0.868	0.385	0.8	0.424	1392	0.164	1154	0.249	0.666	0.506	0.688	0.491
HG03301	AFR	0.89	0.373	0.055	0.956	1088	0.277	0.925	0.355	1121	0.262	1154	0.249	0.666	0.506	0.688	0.491
HG03303	AFR	-2528	0.011	0.778	0.437	-0.041	0.967	0.633	0.527	1527	0.127	1103	0.27	0.666	0.506	0.688	0.491
HG03304	AFR	0.169	0.866	0.808	0.419	-0.041	0.967	-0.119	0.905	1076	0.282	0.7	0.484	0.389	0.697	0.688	0.491
HG03311	AFR	-0.203	0.839	0.025	0.98	1088	0.277	0.883	0.377	0.624	0.532	0.599	0.549	0.666	0.506	0.688	0.491
HG03313	AFR	0.89	0.373	0.838	0.402	1088	0.277	0.925	0.355	0.76	0.447	0.75	0.453	0.666	0.506	0.688	0.491
HG03342	AFR	0.472	0.637	-0.336	0.737	-1358	0.174	-0.912	0.362	0.67	0.503	0.397	0.691	0.666	0.506	0.688	0.491
HG03343	AFR	0.89	0.373	0.838	0.402	-0.449	0.654	0.8	0.424	-0.595	0.552	0.044	0.965	0.666	0.506	0.688	0.491
HG03351	AFR	0.89	0.373	-0.065	0.948	1088	0.277	0.925	0.355	1527	0.127	1154	0.249	0.666	0.506	0.688	0.491
HG03352	AFR	0.89	0.373	0.838	0.402	-0.857	0.392	0.424	0.672	0.173	0.863	0.498	0.618	0.666	0.506	0.688	0.491
HG03354	AFR	0.495	0.621	0.055	0.956	0.21	0.834	0.173	0.862	0.85	0.395	0.549	0.583	0.666	0.506	0.688	0.491
HG03363	AFR	0.89	0.373	0.838	0.402	0.931	0.352	0.925	0.355	-0.595	0.552	0.549	0.583	0.666	0.506	0.688	0.491
HG03366	AFR	0.89	0.373	0.176	0.861	0.994	0.32	0.925	0.355	0.624	0.532	0.7	0.484	0.666	0.506	0.688	0.491
HG03367	AFR	-0.272	0.785	0.838	0.402	-0.167	0.868	0.466	0.641	1031	0.303	0.801	0.423	0.666	0.506	0.688	0.491
HG03369	AFR	0.89	0.373	-1.36	0.174	1088	0.277	-0.161	0.872	-0.188	0.851	0.246	0.806	0.666	0.506	0.688	0.491
HG03370	AFR	0.774	0.439	-1.3	0.194	0.712	0.477	0.257	0.797	0.67	0.503	0.801	0.423	0.666	0.506	0.688	0.491
HG03372	AFR	-0.226	0.821	0.145	0.884	1088	0.277	0.925	0.355	0.354	0.724	0.801	0.423	0.666	0.506	0.688	0.491
HG03376	AFR	0.053	0.958	0.838	0.402	0.649	0.516	0.925	0.355	0.083	0.934	0.145	0.884	0.666	0.506	0.688	0.491
HG03378	AFR	0.89	0.373	0.838	0.402	-0.386	0.699	0.299	0.765	-0.053	0.958	0.145	0.884	0.666	0.506	0.688	0.491
HG03380	AFR	0.332	0.74	0.838	0.402	0.178	0.858	0.173	0.862	-0.098	0.922	0.095	0.924	0.666	0.506	0.688	0.491
HG03382	AFR	-2132	0.033	0.266	0.79	0.398	0.691	0.173	0.862	-0.459	0.646	-0.409	0.682	0.666	0.506	0.541	0.589
HG03385	AFR	0.89	0.373	0.838	0.402	0.931	0.352	0.925	0.355	0.715	0.475	1003	0.316	0.666	0.506	0.688	0.491
HG03388	AFR	0.89	0.373	0.838	0.402	1088	0.277	0.925	0.355	0.399	0.69	0.65	0.516	0.666	0.506	0.688	0.491
HG03391	AFR	0.332	0.74	0.838	0.402	1088	0.277	0.925	0.355	-0.279	0.781	0.095	0.924	0.666	0.506	0.688	0.491
HG03394	AFR	-0.203	0.839	0.838	0.402	1088	0.277	0.925	0.355	0.444	0.657	1053	0.292	0.666	0.506	0.688	0.491
HG03397	AFR	0.89	0.373	0.838	0.402	-0.794	0.427	-0.62	0.535	0.444	0.657	0.448	0.654	0.555	0.579	0.59	0.555
HG03401	AFR	0.89	0.373	0.838	0.402	0.398	0.691	0.382	0.702	-0.324	0.746	0.145	0.884	0.666	0.506	0.688	0.491
HG03410	AFR	0.89	0.373	-0.999	0.318	-1202	0.23	-0.661	0.508	-0.279	0.781	-0.359	0.72	0.666	0.506	0.688	0.491
HG03419	AFR	0.89	0.373	0.838	0.402	0.492	0.623	0.925	0.355	-0.64	0.522	0.196	0.845	0.666	0.506	0.688	0.491
HG03428	AFR	-1877	0.061	-0.126	0.9	-1358	0.174	-0.661	0.508	0.715	0.475	0.044	0.965	0.666	0.506	0.688	0.491
HG03432	AFR	0.89	0.373	0.838	0.402	-1546	0.122	-0.62	0.535	0.94	0.347	0.65	0.516	0.666	0.506	0.688	0.491
HG03433	AFR	-0.04	0.968	0.838	0.402	1088	0.277	0.925	0.355	0.715	0.475	0.65	0.516	0.666	0.506	0.688	0.491
HG03436	AFR	0.89	0.373	0.838	0.402	-0.48	0.631	-0.035	0.972	1527	0.127	1154	0.249	0.666	0.506	0.688	0.491
HG03437	AFR	0.495	0.621	-1.24	0.215	0.9	0.368	-0.411	0.681	0.895	0.371	0.347	0.729	0.666	0.506	0.491	0.623
HG03439	AFR	-0.807	0.42	-0.005	0.996	0.398	0.691	0.841	0.4	-0.324	0.746	0.095	0.924	0.666	0.506	0.688	0.491
HG03442	AFR	-1156	0.248	0.838	0.402	1088	0.277	0.925	0.355	0.715	0.475	0.801	0.423	0.666	0.506	0.688	0.491
HG03445	AFR	0.89	0.373	0.838	0.402	0.492	0.623	0.215	0.83	1527	0.127	1154	0.249	0.666	0.506	0.688	0.491
HG03446	AFR	-0.272	0.785	0.717	0.473	0.272	0.785	0.34	0.734	0.399	0.69	0.851	0.395	0.666	0.506	0.688	0.491
HG03449	AFR	0.03	0.976	0.838	0.402	0.398	0.691	0.925	0.355	0.354	0.724	0.75	0.453	0.666	0.506	0.688	0.491
HG03451	AFR	0.89	0.373	0.386	0.699	0.586	0.558	0.841	0.4	0.986	0.324	1154	0.249	0.666	0.506	0.688	0.491
HG03452	AFR	0.89	0.373	0.838	0.402	1088	0.277	0.925	0.355	0.218	0.827	0.599	0.549	0.666	0.506	0.688	0.491
HG03455	AFR	-1923	0.054	0.838	0.402	0.335	0.737	0.925	0.355	1527	0.127	1154	0.249	0.666	0.506	0.688	0.491
HG03457	AFR	-0.947	0.344	-1.24	0.215	-0.543	0.587	-0.494	0.621	-0.504	0.614	-0.662	0.508	0.666	0.506	0.688	0.491
HG03458	AFR	0.89	0.373	0.627	0.531	-0.386	0.699	0.006	0.995	0.173	0.863	0.498	0.618	0.666	0.506	0.688	0.491
HG03460	AFR	-0.761	0.447	-0.306	0.759	0.053	0.958	-0.494	0.621	0.76	0.447	0.7	0.484	0.666	0.506	0.688	0.491
HG03461	AFR	0.332	0.74	0.838	0.402	0.178	0.858	0.299	0.765	-0.188	0.851	0.095	0.924	0.666	0.506	0.688	0.491
HG03464	AFR	0.053	0.958	0.838	0.402	1088	0.277	0.925	0.355	-0.233	0.815	-0.056	0.955	0.666	0.506	0.688	0.491
HG03469	AFR	0.89	0.373	0.838	0.402	0.617	0.537	0.925	0.355	-0.414	0.679	0.145	0.884	0.666	0.506	0.688	0.491
HG03470	AFR	-1.9	0.057	0.085	0.932	-0.229	0.819	0.006	0.995	0.218	0.827	-0.51	0.61	0.666	0.506	0.688	0.491
HG03472	AFR	0.169	0.866	0.838	0.402	-0.323	0.746	0.257	0.797	1076	0.282	1103	0.27	0.666	0.506	0.688	0.491
HG03473	AFR	-0.249	0.803	0.537	0.591	0.523	0.601	0.424	0.672	0.624	0.532	0.902	0.367	0.666	0.506	0.688	0.491
HG03476	AFR	-0.9	0.368	0.838	0.402	1088	0.277	0.925	0.355	0.038	0.97	0.297	0.767	0.666	0.506	0.639	0.523
HG03478	AFR	0.89	0.373	0.838	0.402	1088	0.277	0.925	0.355	0.354	0.724	0.851	0.395	0.666	0.506	0.688	0.491
HG03479	AFR	-0.97	0.332	0.145	0.884	0.555	0.579	0.006	0.995	-0.279	0.781	-0.309	0.758	0.666	0.506	0.688	0.491
HG03484	AFR	-1621	0.105	0.838	0.402	0.304	0.761	0.925	0.355	-0.369	0.712	-0.157	0.875	0.666	0.506	0.688	0.491
HG03485	AFR	0.89	0.373	0.838	0.402	0.304	0.761	0.925	0.355	1527	0.127	1154	0.249	0.666	0.506	0.59	0.555
HG03499	AFR	0.89	0.373	0.597	0.55	1088	0.277	0.925	0.355	1211	0.226	1154	0.249	0.666	0.506	0.688	0.491
HG03511	AFR	0.007	0.995	0.838	0.402	1088	0.277	0.925	0.355	1527	0.127	1154	0.249	0.666	0.506	0.688	0.491
HG03514	AFR	-0.086	0.931	0.145	0.884	0.586	0.558	0.549	0.583	1527	0.127	1154	0.249	0.666	0.506	0.688	0.491
HG03515	AFR	-0.017	0.987	0.838	0.402	0.586	0.558	0.925	0.355	0.263	0.792	0.599	0.549	0.666	0.506	0.688	0.491
HG03517	AFR	0.89	0.373	-0.276	0.782	-0.417	0.676	-0.202	0.84	0.354	0.724	0.599	0.549	0.666	0.506	0.688	0.491
HG03518	AFR	0.309	0.757	-0.758	0.449	1088	0.277	0.758	0.449	0.038	0.97	0.246	0.806	0.666	0.506	0.688	0.491
HG03520	AFR	0.89	0.373	0.838	0.402	1088	0.277	0.925	0.355	-0.369	0.712	0.549	0.583	0.666	0.506	0.688	0.491
HG03521	AFR	0.169	0.866	0.085	0.932	1025	0.305	0.633	0.527	-0.233	0.815	-0.258	0.796	0.666	0.506	0.688	0.491
HG03538	AFR	0.216	0.829	0.838	0.402	-0.167	0.868	-0.369	0.712	0.083	0.934	0.044	0.965	-0.053	0.957	-0.148	0.882
HG03539	AFR	-1.83	0.067	-0.999	0.318	-0.512	0.609	-0.828	0.407	-2987	0.003	-3183	0.001	-2101	0.036	-2116	0.034
HG03547	AFR	0.89	0.373	-0.276	0.782	0.398	0.691	0.09	0.928	0.354	0.724	0.498	0.618	0.666	0.506	0.688	0.491
HG03548	AFR	0.89	0.373	0.838	0.402	-0.135	0.892	0.34	0.734	1121	0.262	1003	0.316	0.666	0.506	0.688	0.491
HG03556	AFR	0.03	0.976	0.717	0.473	0.147	0.883	0.841	0.4	0.489	0.625	0.448	0.654	0.666	0.506	0.688	0.491
HG03557	AFR	-0.528	0.597	0.657	0.511	1088	0.277	0.925	0.355	0.76	0.447	0.952	0.341	0.666	0.506	0.688	0.491
HG03558	AFR	0.89	0.373	-0.035	0.972	0.022	0.983	-0.119	0.905	-1543	0.123	-1065	0.287	0.666	0.506	0.688	0.491
HG03559	AFR	0.89	0.373	-0.005	0.996	1088	0.277	0.382	0.702	0.579	0.562	0.7	0.484	0.666	0.506	0.688	0.491
HG03563	AFR	-0.226	0.821	-1601	0.109	-0.637	0.524	-0.828	0.407	-0.053	0.958	0.246	0.806	0.666	0.506	0.688	0.491
HG03565	AFR	0.89	0.373	0.838	0.402	1088	0.277	0.925	0.355	0.76	0.447	0.952	0.341	0.61	0.542	0.491	0.623
HG03567	AFR	0.89	0.373	0.838	0.402	0.743	0.458	0.925	0.355	0.67	0.503	1103	0.27	0.666	0.506	0.688	0.491
HG03571	AFR	-1412	0.158	-0.366	0.714	0.116	0.908	-0.411	0.681	1076	0.282	0.498	0.618	0.666	0.506	0.688	0.491
HG03572	AFR	-0.551	0.581	0.657	0.511	-0.041	0.967	0.758	0.449	0.038	0.97	0.246	0.806	0.666	0.506	0.688	0.491
HG03575	AFR	-1481	0.139	-0.276	0.782	1088	0.277	0.925	0.355	-0.188	0.851	0.044	0.965	0.666	0.506	0.688	0.491
HG03577	AFR	0.89	0.373	0.838	0.402	1088	0.277	0.925	0.355	0.399	0.69	1003	0.316	0.666	0.506	0.688	0.491
HG03578	AFR	-1621	0.105	0.838	0.402	0.178	0.858	0.925	0.355	0.128	0.898	0.196	0.845	0.666	0.506	0.688	0.491
HG03583	AFR	-0.505	0.614	0.206	0.837	-0.198	0.843	-0.369	0.712	0.083	0.934	-0.409	0.682	0.666	0.506	0.688	0.491
NA18486	AFR	0.89	0.373	0.838	0.402	1088	0.277	0.925	0.355	0.173	0.863	0.599	0.549	0.666	0.506	0.688	0.491
NA18488	AFR	0.332	0.74	0.838	0.402	0.147	0.883	0.257	0.797	-0.414	0.679	-0.258	0.796	0.666	0.506	0.688	0.491
NA18489	AFR	0.518	0.604	0.055	0.956	-0.512	0.609	0.507	0.612	-0.414	0.679	0.347	0.729	0.666	0.506	0.688	0.491
NA18498	AFR	0.076	0.939	0.838	0.402	1088	0.277	0.925	0.355	0.399	0.69	0.599	0.549	0.666	0.506	0.688	0.491
NA18499	AFR	0.89	0.373	0.838	0.402	-0.261	0.794	0.34	0.734	0.579	0.562	0.397	0.691	0.666	0.506	0.688	0.491
NA18501	AFR	0.89	0.373	0.266	0.79	-0.292	0.77	0.716	0.474	0.173	0.863	0.801	0.423	0.666	0.506	0.688	0.491
NA18502	AFR	-0.877	0.381	0.838	0.402	0.429	0.668	0.925	0.355	-0.188	0.851	0.347	0.729	0.666	0.506	0.688	0.491
NA18504	AFR	-1528	0.127	0.838	0.402	1088	0.277	0.925	0.355	1121	0.262	0.902	0.367	0.666	0.506	0.688	0.491
NA18505	AFR	-0.319	0.75	0.085	0.932	1088	0.277	0.925	0.355	0.986	0.324	1154	0.249	0.666	0.506	0.688	0.491
NA18507	AFR	0.89	0.373	0.838	0.402	1088	0.277	0.925	0.355	0.624	0.532	1154	0.249	0.666	0.506	0.688	0.491
NA18508	AFR	0.89	0.373	-0.487	0.626	1088	0.277	0.925	0.355	0.263	0.792	1154	0.249	0.666	0.506	0.688	0.491
NA18510	AFR	0.634	0.526	0.296	0.767	1088	0.277	0.925	0.355	0.624	0.532	0.952	0.341	0.666	0.506	0.688	0.491
NA18511	AFR	0.1	0.921	0.838	0.402	1088	0.277	0.925	0.355	1076	0.282	1154	0.249	0.666	0.506	0.688	0.491
NA18516	AFR	0.89	0.373	0.838	0.402	1088	0.277	0.925	0.355	0.76	0.447	1154	0.249	0.666	0.506	0.688	0.491
NA18517	AFR	-0.691	0.49	0.507	0.612	1088	0.277	0.925	0.355	-0.279	0.781	0.397	0.691	0.666	0.506	0.688	0.491
NA18519	AFR	0.89	0.373	-0.306	0.759	1025	0.305	0.716	0.474	-0.504	0.614	0.145	0.884	0.666	0.506	0.688	0.491
NA18520	AFR	0.89	0.373	0.838	0.402	0.492	0.623	0.8	0.424	0.624	0.532	0.7	0.484	0.666	0.506	0.688	0.491
NA18522	AFR	0.89	0.373	0.838	0.402	0.367	0.714	0.299	0.765	-0.324	0.746	-0.208	0.835	0.666	0.506	0.688	0.491
NA18523	AFR	0.355	0.722	0.838	0.402	0.931	0.352	0.925	0.355	0.354	0.724	0.65	0.516	0.666	0.506	0.688	0.491
NA18853	AFR	-0.133	0.894	0.838	0.402	0.492	0.623	0.591	0.555	0.986	0.324	0.599	0.549	0.666	0.506	0.688	0.491
NA18856	AFR	0.89	0.373	0.838	0.402	-0.01	0.992	0.925	0.355	0.67	0.503	0.75	0.453	0.666	0.506	0.688	0.491
NA18858	AFR	0.89	0.373	0.838	0.402	-0.041	0.967	0.925	0.355	1527	0.127	1154	0.249	0.666	0.506	0.688	0.491
NA18861	AFR	-0.482	0.63	-0.186	0.853	-1766	0.077	-0.411	0.681	0.218	0.827	0.246	0.806	0.666	0.506	0.688	0.491
NA18864	AFR	0.89	0.373	0.838	0.402	1088	0.277	0.925	0.355	0.986	0.324	1154	0.249	0.666	0.506	0.688	0.491
NA18865	AFR	-1714	0.087	0.025	0.98	0.931	0.352	0.006	0.995	1211	0.226	0.599	0.549	0.666	0.506	0.688	0.491
NA18867	AFR	0.89	0.373	0.838	0.402	1088	0.277	0.925	0.355	-1633	0.102	-0.611	0.541	0.666	0.506	0.688	0.491
NA18868	AFR	0.89	0.373	0.838	0.402	1088	0.277	0.925	0.355	0.579	0.562	1154	0.249	0.666	0.506	0.688	0.491
NA18870	AFR	0.193	0.847	0.778	0.437	-0.261	0.794	0.006	0.995	1527	0.127	1154	0.249	0.666	0.506	0.688	0.491
NA18871	AFR	0.89	0.373	0.838	0.402	1088	0.277	0.925	0.355	0.173	0.863	0.347	0.729	0.666	0.506	0.688	0.491
NA18873	AFR	0.146	0.884	0.838	0.402	0.523	0.601	0.925	0.355	0.399	0.69	0.498	0.618	0.666	0.506	0.688	0.491
NA18874	AFR	0.89	0.373	-0.366	0.714	1088	0.277	0.382	0.702	0.399	0.69	0.448	0.654	0.666	0.506	0.688	0.491
NA18876	AFR	0.89	0.373	0.838	0.402	1088	0.277	0.925	0.355	0.308	0.758	1103	0.27	0.666	0.506	0.688	0.491
NA18877	AFR	0.658	0.511	0.266	0.79	-0.229	0.819	-0.161	0.872	0.354	0.724	0.145	0.884	0.666	0.506	0.688	0.491
NA18878	AFR	0.309	0.757	0.838	0.402	0.461	0.645	0.925	0.355	0.218	0.827	0.851	0.395	0.555	0.579	0.59	0.555
NA18879	AFR	0.007	0.995	0.838	0.402	1088	0.277	0.925	0.355	0.263	0.792	0.549	0.583	0.666	0.506	0.688	0.491
NA18881	AFR	-0.272	0.785	-0.577	0.564	0.774	0.439	0.841	0.4	0.263	0.792	0.448	0.654	0.666	0.506	0.688	0.491
NA18907	AFR	-0.156	0.876	-1721	0.085	-0.104	0.917	0.048	0.962	1482	0.138	0.75	0.453	0.666	0.506	0.688	0.491
NA18908	AFR	-0.203	0.839	0.838	0.402	1025	0.305	0.925	0.355	0.489	0.625	1053	0.292	0.666	0.506	0.688	0.491
NA18909	AFR	0.89	0.373	-0.577	0.564	0.994	0.32	0.883	0.377	-0.459	0.646	-0.208	0.835	0.666	0.506	0.688	0.491
NA18910	AFR	0.541	0.588	0.838	0.402	1088	0.277	0.925	0.355	-0.504	0.614	-0.107	0.915	0.444	0.657	0.491	0.623
NA18912	AFR	0.797	0.425	0.657	0.511	1057	0.291	0.925	0.355	0.624	0.532	0.801	0.423	0.666	0.506	0.688	0.491
NA18915	AFR	0.727	0.467	0.838	0.402	0.335	0.737	0.925	0.355	1347	0.178	1154	0.249	0.666	0.506	0.688	0.491
NA18916	AFR	-0.807	0.42	0.446	0.655	0.116	0.908	0.674	0.5	1121	0.262	0.75	0.453	0.666	0.506	0.688	0.491
NA18917	AFR	-1551	0.121	0.838	0.402	-1.39	0.165	-0.161	0.872	-0.143	0.886	-0.309	0.758	0.666	0.506	0.688	0.491
NA18923	AFR	0.89	0.373	0.507	0.612	1088	0.277	0.925	0.355	1527	0.127	1154	0.249	0.666	0.506	0.688	0.491
NA18924	AFR	0.89	0.373	0.838	0.402	0.492	0.623	0.925	0.355	0.85	0.395	0.851	0.395	0.444	0.657	0.688	0.491
NA18933	AFR	0.89	0.373	-1089	0.276	0.68	0.496	-0.202	0.84	0.579	0.562	1003	0.316	0.666	0.506	0.688	0.491
NA18934	AFR	0.89	0.373	0.838	0.402	1088	0.277	0.925	0.355	0.895	0.371	0.902	0.367	0.666	0.506	0.688	0.491
NA19017	AFR	0.89	0.373	-0.126	0.9	-0.261	0.794	-0.077	0.939	0.895	0.371	1003	0.316	-1049	0.294	-1132	0.258
NA19019	AFR	0.89	0.373	-0.457	0.648	-0.01	0.992	-0.703	0.482	-0.775	0.438	-0.359	0.72	-1326	0.185	-1476	0.14
NA19020	AFR	0.89	0.373	-0.035	0.972	-1.17	0.242	-0.161	0.872	-0.685	0.493	-0.561	0.575	-1603	0.109	-1771	0.076
NA19023	AFR	-0.877	0.381	0.145	0.884	0.178	0.858	-0.119	0.905	-0.595	0.552	-0.863	0.388	-0.607	0.544	-0.886	0.376
NA19024	AFR	-3527	0	0.838	0.402	-0.104	0.917	0.507	0.612	-0.73	0.465	-0.914	0.361	-1105	0.269	-1427	0.154
NA19025	AFR	0.89	0.373	-0.065	0.948	-1013	0.311	-0.578	0.563	0.308	0.758	0.246	0.806	-1492	0.136	-1279	0.201
NA19026	AFR	-2132	0.033	-5967	0	-1045	0.296	-3709	0	-0.549	0.583	-1771	0.077	-1769	0.077	-1673	0.094
NA19027	AFR	-1784	0.074	-1209	0.226	-1421	0.155	-2248	0.025	-1362	0.173	-1771	0.077	-2875	0.004	-2804	0.005
NA19028	AFR	-1.9	0.057	-0.939	0.348	-2801	0.005	-2749	0.006	-2.31	0.021	-3385	0.001	-2045	0.041	-2214	0.027
NA19030	AFR	0.89	0.373	0.055	0.956	-0.417	0.676	-0.244	0.807	-1046	0.296	-0.762	0.446	-1.16	0.246	-1378	0.168
NA19031	AFR	0.89	0.373	-1.36	0.174	-2393	0.017	-2039	0.041	-3755	0	-3637	0	-2211	0.027	-2214	0.027
NA19035	AFR	-1272	0.203	-2474	0.013	0.492	0.623	-0.828	0.407	-1768	0.077	-1569	0.117	-1713	0.087	-1771	0.076
NA19036	AFR	0.89	0.373	-0.397	0.692	-0.888	0.375	-1246	0.213	-0.64	0.522	-0.762	0.446	-0.994	0.32	-1181	0.238
NA19037	AFR	0.89	0.373	-1.27	0.204	-1546	0.122	-1663	0.096	-0.504	0.614	-0.813	0.416	-1879	0.06	-1575	0.115
NA19038	AFR	0.89	0.373	0.296	0.767	-0.606	0.545	-0.411	0.681	0.94	0.347	0.902	0.367	-1.16	0.246	-1181	0.238
NA19041	AFR	-1319	0.187	-2956	0.003	-1264	0.206	-2331	0.02	-1362	0.173	-1822	0.069	-1547	0.122	-1821	0.069
NA19042	AFR	-0.319	0.75	-0.246	0.806	-1986	0.047	-1747	0.081	-3529	0	-3486	0	-2654	0.008	-2608	0.009
NA19043	AFR	0.076	0.939	-1.48	0.139	-1672	0.095	-2123	0.034	-1181	0.237	-1368	0.171	-1713	0.087	-1673	0.094
NA19092	AFR	-1249	0.212	0.145	0.884	-0.01	0.992	0.215	0.83	0.399	0.69	0.347	0.729	0.666	0.506	0.688	0.491
NA19093	AFR	0.89	0.373	0.838	0.402	0.241	0.809	0.925	0.355	1527	0.127	1154	0.249	0.666	0.506	0.688	0.491
NA19095	AFR	0.588	0.557	0.838	0.402	0.429	0.668	0.925	0.355	0.534	0.593	0.952	0.341	0.666	0.506	0.688	0.491
NA19096	AFR	0.89	0.373	-0.065	0.948	0.994	0.32	0.09	0.928	0.624	0.532	0.347	0.729	0.666	0.506	0.688	0.491
NA19098	AFR	0.123	0.902	-0.637	0.524	-0.48	0.631	-0.328	0.743	0.263	0.792	0.145	0.884	0.666	0.506	0.688	0.491
NA19099	AFR	0.89	0.373	0.838	0.402	1088	0.277	0.925	0.355	1527	0.127	1154	0.249	0.666	0.506	0.688	0.491
NA19102	AFR	0.89	0.373	0.145	0.884	-0.041	0.967	0.257	0.797	0.986	0.324	0.952	0.341	0.666	0.506	0.688	0.491
NA19107	AFR	0.89	0.373	-0.126	0.9	0.178	0.858	0.006	0.995	0.308	0.758	0.297	0.767	0.666	0.506	0.688	0.491
NA19108	AFR	0.89	0.373	0.537	0.591	0.586	0.558	0.299	0.765	0.895	0.371	0.599	0.549	0.666	0.506	0.688	0.491
NA19113	AFR	-0.226	0.821	-1661	0.097	1088	0.277	-0.161	0.872	1527	0.127	0.851	0.395	0.666	0.506	0.688	0.491
NA19114	AFR	0.053	0.958	0.085	0.932	1088	0.277	0.925	0.355	-0.324	0.746	0.095	0.924	0.666	0.506	0.688	0.491
NA19116	AFR	0.425	0.671	-1601	0.109	0.335	0.737	0.048	0.962	0.624	0.532	0.599	0.549	0.666	0.506	0.688	0.491
NA19117	AFR	0.89	0.373	0.838	0.402	1057	0.291	0.925	0.355	1392	0.164	1154	0.249	0.666	0.506	0.688	0.491
NA19118	AFR	0.89	0.373	0.266	0.79	1088	0.277	0.925	0.355	0.038	0.97	0.196	0.845	-0.053	0.957	-0.197	0.844
NA19119	AFR	-0.063	0.95	0.085	0.932	0.022	0.983	0.466	0.641	0.67	0.503	0.448	0.654	0.666	0.506	0.688	0.491
NA19121	AFR	0.076	0.939	-0.547	0.584	0.21	0.834	0.048	0.962	0.67	0.503	0.549	0.583	0.666	0.506	0.688	0.491
NA19129	AFR	0.89	0.373	-0.336	0.737	0.304	0.761	-0.119	0.905	0.715	0.475	0.448	0.654	0.666	0.506	0.688	0.491
NA19130	AFR	0.355	0.722	0.838	0.402	1088	0.277	0.925	0.355	1121	0.262	0.75	0.453	0.666	0.506	0.688	0.491
NA19131	AFR	-0.342	0.732	0.838	0.402	1088	0.277	0.925	0.355	0.76	0.447	0.851	0.395	0.666	0.506	0.688	0.491
NA19137	AFR	0.89	0.373	-0.156	0.876	0.9	0.368	0.549	0.583	0.624	0.532	0.75	0.453	0.666	0.506	0.688	0.491
NA19138	AFR	-0.761	0.447	0.838	0.402	1088	0.277	0.925	0.355	0.624	0.532	0.902	0.367	0.666	0.506	0.688	0.491
NA19141	AFR	0.89	0.373	0.838	0.402	0.084	0.933	0.925	0.355	0.895	0.371	1154	0.249	0.666	0.506	0.688	0.491
NA19143	AFR	0.379	0.705	0.838	0.402	0.241	0.809	0.466	0.641	0.986	0.324	1003	0.316	0.666	0.506	0.688	0.491
NA19144	AFR	-0.575	0.566	0.838	0.402	1088	0.277	0.925	0.355	-0.279	0.781	0.196	0.845	0.666	0.506	0.688	0.491
NA19146	AFR	0.89	0.373	-1119	0.263	-0.417	0.676	-0.661	0.508	-0.369	0.712	-0.107	0.915	0.666	0.506	0.688	0.491
NA19147	AFR	-2295	0.022	-0.366	0.714	-1045	0.296	-0.453	0.651	1076	0.282	0.7	0.484	0.666	0.506	0.688	0.491
NA19149	AFR	0.704	0.481	-1149	0.25	-0.512	0.609	-0.494	0.621	0.715	0.475	0.347	0.729	0.666	0.506	0.688	0.491
NA19152	AFR	0.681	0.496	0.838	0.402	1088	0.277	0.925	0.355	0.895	0.371	1003	0.316	0.666	0.506	0.688	0.491
NA19153	AFR	0.89	0.373	0.597	0.55	-0.072	0.942	0.173	0.862	0.579	0.562	0.75	0.453	0.666	0.506	0.688	0.491
NA19159	AFR	0.89	0.373	-0.065	0.948	-0.951	0.342	-0.244	0.807	0.038	0.97	0.044	0.965	0.666	0.506	0.688	0.491
NA19160	AFR	0.89	0.373	0.838	0.402	1088	0.277	0.925	0.355	0.85	0.395	1154	0.249	0.666	0.506	0.688	0.491
NA19171	AFR	0.03	0.976	-0.547	0.584	0.053	0.958	-0.077	0.939	0.94	0.347	0.75	0.453	0.666	0.506	0.688	0.491
NA19172	AFR	0.89	0.373	0.838	0.402	0.053	0.958	0.883	0.377	1482	0.138	1154	0.249	0.666	0.506	0.688	0.491
NA19175	AFR	0.89	0.373	0.838	0.402	0.586	0.558	0.925	0.355	0.67	0.503	0.902	0.367	0.666	0.506	0.688	0.491
NA19184	AFR	0.89	0.373	0.838	0.402	1088	0.277	0.925	0.355	0.354	0.724	0.801	0.423	0.666	0.506	0.688	0.491
NA19185	AFR	-0.017	0.987	-0.637	0.524	0.335	0.737	0.883	0.377	1302	0.193	1154	0.249	0.666	0.506	0.688	0.491
NA19189	AFR	-0.249	0.803	-0.306	0.759	0.429	0.668	0.674	0.5	1076	0.282	1154	0.249	0.666	0.506	0.688	0.491
NA19190	AFR	0.89	0.373	-0.728	0.467	0.084	0.933	-0.077	0.939	-0.459	0.646	0.196	0.845	0.666	0.506	0.688	0.491
NA19197	AFR	0.89	0.373	0.838	0.402	1088	0.277	0.925	0.355	-0.549	0.583	0.145	0.884	0.666	0.506	0.688	0.491
NA19198	AFR	0.797	0.425	0.477	0.634	0.523	0.601	0.925	0.355	0.94	0.347	0.902	0.367	0.666	0.506	0.688	0.491
NA19200	AFR	0.89	0.373	0.838	0.402	-0.01	0.992	0.8	0.424	0.805	0.421	0.75	0.453	0.666	0.506	0.688	0.491
NA19201	AFR	0.611	0.541	0.838	0.402	1088	0.277	0.925	0.355	1257	0.209	0.952	0.341	0.666	0.506	0.688	0.491
NA19204	AFR	-0.737	0.461	0.838	0.402	1088	0.277	0.925	0.355	0.986	0.324	1103	0.27	0.666	0.506	0.688	0.491
NA19206	AFR	-0.249	0.803	0.838	0.402	1088	0.277	0.925	0.355	1031	0.303	0.902	0.367	0.666	0.506	0.688	0.491
NA19207	AFR	-0.017	0.987	0.838	0.402	1088	0.277	0.925	0.355	0.895	0.371	1154	0.249	0.666	0.506	0.688	0.491
NA19209	AFR	-1063	0.288	0.838	0.402	1088	0.277	0.925	0.355	0.173	0.863	0.7	0.484	0.666	0.506	0.688	0.491
NA19210	AFR	0.89	0.373	0.838	0.402	1088	0.277	0.925	0.355	0.986	0.324	1053	0.292	0.666	0.506	0.688	0.491
NA19213	AFR	0.89	0.373	0.838	0.402	-0.229	0.819	0.09	0.928	0.94	0.347	0.65	0.516	0.666	0.506	0.688	0.491
NA19214	AFR	0.262	0.793	0.838	0.402	1088	0.277	0.925	0.355	0.218	0.827	0.65	0.516	0.666	0.506	0.688	0.491
NA19222	AFR	0.89	0.373	0.838	0.402	1088	0.277	0.925	0.355	0.624	0.532	1154	0.249	0.666	0.506	0.688	0.491
NA19223	AFR	0.89	0.373	0.838	0.402	0.461	0.645	0.925	0.355	0.308	0.758	0.902	0.367	0.666	0.506	0.688	0.491
NA19225	AFR	0.89	0.373	0.507	0.612	1088	0.277	0.925	0.355	0.895	0.371	1154	0.249	0.666	0.506	0.688	0.491
NA19235	AFR	0.565	0.572	0.838	0.402	0.9	0.368	0.925	0.355	1527	0.127	1154	0.249	0.666	0.506	0.688	0.491
NA19236	AFR	0.239	0.811	0.838	0.402	1088	0.277	0.925	0.355	0.579	0.562	0.75	0.453	0.666	0.506	0.688	0.491
NA19238	AFR	-1644	0.1	0.838	0.402	1088	0.277	0.925	0.355	0.218	0.827	0.7	0.484	0.666	0.506	0.688	0.491
NA19239	AFR	0.448	0.654	0.296	0.767	1088	0.277	0.925	0.355	0.173	0.863	0.549	0.583	0.666	0.506	0.688	0.491
NA19247	AFR	0.89	0.373	0.838	0.402	0.147	0.883	0.925	0.355	-0.143	0.886	0.599	0.549	0.666	0.506	0.688	0.491
NA19248	AFR	0.634	0.526	-0.306	0.759	1088	0.277	0.257	0.797	0.895	0.371	0.549	0.583	0.666	0.506	0.688	0.491
NA19256	AFR	0.89	0.373	0.838	0.402	0.994	0.32	0.925	0.355	0.263	0.792	0.498	0.618	0.666	0.506	0.688	0.491
NA19257	AFR	0.1	0.921	0.838	0.402	0.555	0.579	0.925	0.355	0.489	0.625	0.397	0.691	0.666	0.506	0.688	0.491
NA19307	AFR	-1412	0.158	-1.48	0.139	-0.386	0.699	-0.286	0.775	0.038	0.97	-0.157	0.875	-1658	0.097	-1.87	0.062
NA19308	AFR	-0.9	0.368	-1691	0.091	-1515	0.13	-2248	0.025	0.263	0.792	-0.762	0.446	-1824	0.068	-1624	0.104
NA19309	AFR	0.89	0.373	-1209	0.226	0.21	0.834	-0.954	0.34	-0.64	0.522	-0.863	0.388	-1492	0.136	-1624	0.104
NA19310	AFR	-0.784	0.433	-1962	0.05	0.116	0.908	-0.494	0.621	0.083	0.934	0.095	0.924	-0.828	0.408	-1034	0.301
NA19312	AFR	-1481	0.139	-1962	0.05	-1703	0.089	-2.29	0.022	-0.911	0.363	-1216	0.224	-1492	0.136	-1476	0.14
NA19314	AFR	-0.644	0.519	-1.3	0.194	-1.17	0.242	-2373	0.018	-0.865	0.387	-1.62	0.105	-2875	0.004	-2952	0.003
NA19315	AFR	-3806	0	-3046	0.002	-0.888	0.375	-2.54	0.011	-1091	0.275	-1922	0.055	-2211	0.027	-2263	0.024
NA19316	AFR	-0.691	0.49	0.838	0.402	-1546	0.122	-0.578	0.563	-1272	0.203	-1469	0.142	-1769	0.077	-1.87	0.062
NA19317	AFR	0.472	0.637	-1541	0.123	1088	0.277	0.674	0.5	-0.595	0.552	-0.46	0.646	-0.607	0.544	-0.984	0.325
NA19318	AFR	-2156	0.031	0.627	0.531	1088	0.277	0.925	0.355	-2.4	0.016	-1771	0.077	-1271	0.204	-1525	0.127
NA19319	AFR	-0.319	0.75	-2956	0.003	-0.512	0.609	-1413	0.158	-1904	0.057	-2175	0.03	-1713	0.087	-1919	0.055
NA19320	AFR	-1272	0.203	-0.607	0.544	-0.261	0.794	0.299	0.765	-1181	0.237	-0.964	0.335	-1437	0.151	-1427	0.154
NA19321	AFR	-1435	0.151	-0.577	0.564	-1515	0.13	-1204	0.229	-2807	0.005	-2578	0.01	-1492	0.136	-1771	0.076
NA19323	AFR	0.89	0.373	0.748	0.455	-3146	0.002	-2415	0.016	-2355	0.019	-2427	0.015	-2709	0.007	-2608	0.009
NA19324	AFR	-1737	0.082	-2926	0.003	-1076	0.282	-1914	0.056	-0.595	0.552	-1317	0.188	-1547	0.122	-1427	0.154
NA19327	AFR	0.1	0.921	-0.758	0.449	-0.7	0.484	-0.912	0.362	-1814	0.07	-1822	0.069	-3041	0.002	-2804	0.005
NA19328	AFR	-0.551	0.581	0.567	0.571	-0.888	0.375	-0.745	0.456	-0.595	0.552	-0.914	0.361	-1326	0.185	-1427	0.154
NA19331	AFR	0.89	0.373	0.838	0.402	-1891	0.059	-1037	0.3	-0.64	0.522	-0.611	0.541	-1.99	0.047	-1771	0.076
NA19332	AFR	0.89	0.373	-0.216	0.829	-2331	0.02	-2081	0.037	0.534	0.593	-0.006	0.995	-1547	0.122	-1575	0.115
NA19334	AFR	0.123	0.902	0.838	0.402	-0.857	0.392	-0.328	0.743	-0.414	0.679	-0.409	0.682	-1713	0.087	-1722	0.085
NA19338	AFR	0.286	0.775	-0.818	0.413	-1421	0.155	-1455	0.146	-2.31	0.021	-1973	0.049	-2432	0.015	-2116	0.034
NA19346	AFR	0.89	0.373	0.838	0.402	-1013	0.311	0.34	0.734	-0.188	0.851	-0.107	0.915	-0.773	0.44	-1132	0.258
NA19347	AFR	-0.086	0.931	-1601	0.109	-1.39	0.165	-2123	0.034	-1046	0.296	-1267	0.205	-2045	0.041	-1821	0.069
NA19350	AFR	-3271	0.001	-0.005	0.996	-0.7	0.484	-0.745	0.456	-1136	0.256	-1.62	0.105	-1879	0.06	-1771	0.076
NA19351	AFR	0.89	0.373	-0.065	0.948	-1013	0.311	-0.411	0.681	-1091	0.275	-1216	0.224	-1713	0.087	-1378	0.168
NA19355	AFR	-1295	0.195	-0.246	0.806	1088	0.277	0.006	0.995	0.218	0.827	0.095	0.924	-1879	0.06	-1821	0.069
NA19360	AFR	-2481	0.013	-1.36	0.174	-0.48	0.631	-1121	0.262	0.715	0.475	-0.51	0.61	-1381	0.167	-1476	0.14
NA19372	AFR	-0.691	0.49	0.838	0.402	-0.512	0.609	-0.494	0.621	0.083	0.934	-0.056	0.955	-1215	0.224	-1.23	0.219
NA19374	AFR	-0.854	0.393	0.145	0.884	-1546	0.122	-0.954	0.34	-0.73	0.465	-1115	0.265	-1547	0.122	-1968	0.049
NA19375	AFR	0.634	0.526	0.808	0.419	-1923	0.055	-0.62	0.535	-1452	0.146	-1569	0.117	-2156	0.031	-2165	0.03
NA19376	AFR	0.03	0.976	0.206	0.837	-0.512	0.609	-0.453	0.651	0.399	0.69	-0.056	0.955	-0.773	0.44	-0.935	0.35
NA19377	AFR	0.89	0.373	0.145	0.884	-0.198	0.843	-0.035	0.972	-2355	0.019	-1569	0.117	-1769	0.077	-1673	0.094
NA19378	AFR	0.216	0.829	0.838	0.402	-3334	0.001	-1663	0.096	-1949	0.051	-2124	0.034	-1437	0.151	-1624	0.104
NA19379	AFR	-1435	0.151	-3347	0.001	-1703	0.089	-2415	0.016	-0.414	0.679	-1317	0.188	-1326	0.185	-1525	0.127
NA19380	AFR	-1179	0.238	0.627	0.531	-1107	0.268	-0.661	0.508	-1001	0.317	-1115	0.265	-2709	0.007	-2657	0.008
NA19383	AFR	0.89	0.373	0.085	0.932	-0.386	0.699	0.299	0.765	-1001	0.317	-0.863	0.388	-1658	0.097	-1919	0.055
NA19384	AFR	0.89	0.373	-0.216	0.829	-0.104	0.917	-0.035	0.972	1392	0.164	0.902	0.367	-0.883	0.377	-0.64	0.522
NA19385	AFR	-0.412	0.68	-0.306	0.759	-0.135	0.892	-0.328	0.743	0.218	0.827	-0.157	0.875	-1658	0.097	-2165	0.03
NA19390	AFR	0.89	0.373	-0.065	0.948	0.774	0.439	0.09	0.928	-0.549	0.583	-0.561	0.575	-2045	0.041	-1673	0.094
NA19391	AFR	-1923	0.054	0.176	0.861	-2832	0.005	-2457	0.014	-0.73	0.465	-1569	0.117	-1215	0.224	-1034	0.301
NA19393	AFR	-0.412	0.68	0.838	0.402	1088	0.277	0.925	0.355	-1001	0.317	-0.258	0.796	-1713	0.087	-1.87	0.062
NA19394	AFR	0.89	0.373	-0.156	0.876	-1797	0.072	-1663	0.096	-0.865	0.387	-1015	0.31	-1769	0.077	-1722	0.085
NA19395	AFR	0.007	0.995	-0.848	0.396	0.116	0.908	0.549	0.583	-0.188	0.851	-0.056	0.955	-2045	0.041	-2067	0.039
NA19397	AFR	-0.458	0.647	-0.728	0.467	-1703	0.089	-1288	0.198	-1588	0.112	-1469	0.142	-1.16	0.246	-1181	0.238
NA19399	AFR	0.216	0.829	0.838	0.402	0.147	0.883	0.674	0.5	1166	0.244	1053	0.292	-0.717	0.473	-0.788	0.431
NA19401	AFR	0.379	0.705	-1029	0.304	-2268	0.023	-2039	0.041	-0.82	0.412	-1216	0.224	-2045	0.041	-2362	0.018
NA19403	AFR	0.89	0.373	-1.45	0.147	-1923	0.055	-1622	0.105	-1091	0.275	-1317	0.188	-2.82	0.005	-2804	0.005
NA19404	AFR	-1551	0.121	-1179	0.238	-1202	0.23	-1246	0.213	0.263	0.792	-0.409	0.682	-1769	0.077	-1624	0.104
NA19428	AFR	0.89	0.373	0.838	0.402	-0.794	0.427	-0.286	0.775	-0.865	0.387	-0.762	0.446	-1547	0.122	-1722	0.085
NA19429	AFR	-0.97	0.332	0.838	0.402	-2.08	0.038	-2331	0.02	0.444	0.657	-0.51	0.61	-1547	0.122	-1525	0.127
NA19430	AFR	0.89	0.373	-0.366	0.714	-2675	0.007	-0.995	0.32	-0.098	0.922	-0.258	0.796	-1658	0.097	-1378	0.168
NA19431	AFR	0.89	0.373	0.838	0.402	-0.355	0.723	-0.244	0.807	0.715	0.475	0.7	0.484	-1381	0.167	-1132	0.258
NA19434	AFR	-0.854	0.393	0.296	0.767	0.962	0.336	0.925	0.355	-0.82	0.412	-0.611	0.541	-1.99	0.047	-1968	0.049
NA19435	AFR	-0.691	0.49	-3859	0	-1045	0.296	-2081	0.037	-1181	0.237	-1368	0.171	-2377	0.017	-2214	0.027
NA19436	AFR	-1295	0.195	-0.517	0.605	-0.668	0.504	-0.119	0.905	0.128	0.898	-0.157	0.875	-1049	0.294	-1329	0.184
NA19437	AFR	-0.947	0.344	-1119	0.263	-0.606	0.545	-1162	0.245	-1678	0.093	-1721	0.085	-2709	0.007	-2657	0.008
NA19438	AFR	0.123	0.902	-0.095	0.924	-1202	0.23	-1079	0.281	-1181	0.237	-1418	0.156	-0.717	0.473	-1034	0.301
NA19439	AFR	-0.993	0.321	-2022	0.043	-0.167	0.868	-0.62	0.535	-1001	0.317	-1519	0.129	-1271	0.204	-1476	0.14
NA19440	AFR	-0.644	0.519	-0.547	0.584	-0.794	0.427	-0.536	0.592	-0.414	0.679	-0.611	0.541	-1492	0.136	-1575	0.115
NA19443	AFR	0.169	0.866	-1.33	0.184	-1045	0.296	-1246	0.213	-1543	0.123	-1267	0.205	-2101	0.036	-1968	0.049
NA19445	AFR	-0.063	0.95	-1601	0.109	0.272	0.785	-1246	0.213	-0.324	0.746	-0.813	0.416	-1215	0.224	-1427	0.154
NA19446	AFR	0.89	0.373	0.326	0.744	-1452	0.146	-1288	0.198	-0.008	0.994	-0.46	0.646	-1381	0.167	-1525	0.127
NA19448	AFR	-0.272	0.785	-1691	0.091	-1641	0.101	-2039	0.041	-1001	0.317	-1317	0.188	-2377	0.017	-2214	0.027
NA19449	AFR	-1226	0.22	-0.397	0.692	-0.637	0.524	-0.787	0.431	0.76	0.447	-0.208	0.835	-1381	0.167	-1575	0.115
NA19451	AFR	-2109	0.035	-0.878	0.38	-1.17	0.242	-1246	0.213	-0.685	0.493	-1065	0.287	-1437	0.151	-1378	0.168
NA19452	AFR	-1528	0.127	-0.939	0.348	-1797	0.072	-1538	0.124	-2.13	0.033	-2326	0.02	-2432	0.015	-2362	0.018
NA19454	AFR	-0.226	0.821	-1.3	0.194	-0.888	0.375	-2206	0.027	-1001	0.317	-1115	0.265	-1492	0.136	-1525	0.127
NA19455	AFR	-3783	0	-0.698	0.485	-1578	0.115	-1.58	0.114	-2039	0.041	-2326	0.02	-1935	0.053	-2214	0.027
NA19456	AFR	-0.482	0.63	-2173	0.03	-0.48	0.631	-1204	0.229	1527	0.127	0.448	0.654	-1824	0.068	-1624	0.104
NA19457	AFR	0.89	0.373	-2745	0.006	-1797	0.072	-2373	0.018	-0.369	0.712	-0.863	0.388	-1492	0.136	-1525	0.127
NA19461	AFR	-0.179	0.858	-2233	0.026	-1327	0.185	-1622	0.105	-0.549	0.583	-0.359	0.72	-1879	0.06	-1.87	0.062
NA19462	AFR	0.89	0.373	0.025	0.98	-1829	0.067	-1121	0.262	-0.053	0.958	-0.309	0.758	-0.994	0.32	-0.935	0.35
NA19463	AFR	-0.598	0.55	-1059	0.29	-1452	0.146	-2373	0.018	-0.775	0.438	-1418	0.156	-2709	0.007	-2.46	0.014
NA19466	AFR	-0.319	0.75	-2685	0.007	0.147	0.883	-0.661	0.508	-0.775	0.438	-0.964	0.335	-2322	0.02	-2411	0.016
NA19467	AFR	0.89	0.373	-1209	0.226	-1923	0.055	-1705	0.088	-1136	0.256	-1469	0.142	-2211	0.027	-2313	0.021
NA19468	AFR	-0.923	0.356	-0.698	0.485	0.398	0.691	-0.453	0.651	-1723	0.085	-1317	0.188	-1879	0.06	-1673	0.094
NA19471	AFR	-0.296	0.767	-0.035	0.972	0.21	0.834	-0.077	0.939	-1452	0.146	-1065	0.287	-1935	0.053	-2165	0.03
NA19472	AFR	-0.9	0.368	-0.306	0.759	-0.574	0.566	-0.077	0.939	-1859	0.063	-1216	0.224	-2322	0.02	-2.46	0.014
NA19473	AFR	-0.063	0.95	-0.818	0.413	1088	0.277	-0.161	0.872	-0.098	0.922	0.196	0.845	-1713	0.087	-1771	0.076
NA19474	AFR	-2714	0.007	-1541	0.123	-0.982	0.326	-0.745	0.456	-0.595	0.552	-0.863	0.388	-2101	0.036	-2116	0.034
NA19475	AFR	0.89	0.373	0.838	0.402	-1.17	0.242	0.466	0.641	-1227	0.22	-0.662	0.508	-1437	0.151	-2067	0.039
HG00096	EUR	0.699	0.485	-0.429	0.668	-1021	0.307	-0.571	0.568	-0.506	0.613	0.241	0.809	0.606	0.545	0.67	0.503
HG00097	EUR	-1333	0.182	-1158	0.247	-1059	0.29	-0.822	0.411	-1103	0.27	-1375	0.169	0.606	0.545	0.596	0.551
HG00099	EUR	-0.229	0.819	-2433	0.015	-0.868	0.386	-2028	0.043	0.948	0.343	-0.225	0.822	0.457	0.648	0.523	0.601
HG00100	EUR	-0.297	0.767	-0.702	0.482	2113	0.035	1489	0.136	-0.376	0.707	0.77	0.441	0.606	0.545	0.67	0.503
HG00101	EUR	-0.242	0.809	-0.793	0.428	1367	0.171	-0.018	0.986	0.74	0.459	1.05	0.294	0.606	0.545	0.67	0.503
HG00102	EUR	0.085	0.932	0.664	0.507	-1957	0.05	-0.093	0.926	0.896	0.37	0.459	0.646	0.569	0.57	0.596	0.551
HG00103	EUR	0.644	0.519	0.427	0.669	1329	0.184	1037	0.3	0.403	0.687	0.832	0.405	0.532	0.595	0.67	0.503
HG00105	EUR	1354	0.176	0.737	0.461	0.278	0.781	1112	0.266	0.299	0.765	1.05	0.294	0.606	0.545	0.67	0.503
HG00106	EUR	1354	0.176	-0.283	0.777	0.756	0.45	0.359	0.72	1181	0.237	1143	0.253	0.606	0.545	0.67	0.503
HG00107	EUR	-1661	0.097	0.026	0.979	-0.295	0.768	0.409	0.683	0.948	0.343	0.117	0.907	0.42	0.675	0.633	0.527
HG00108	EUR	-0.065	0.948	0.281	0.778	-0.18	0.857	0.007	0.994	-0.661	0.508	-0.163	0.871	0.606	0.545	0.67	0.503
HG00109	EUR	0.426	0.67	-1941	0.052	-1556	0.12	-1.5	0.134	1	0.317	0.645	0.519	0.606	0.545	0.67	0.503
HG00110	EUR	-1442	0.149	0.427	0.669	0.89	0.374	1037	0.3	0.533	0.594	0.863	0.388	0.606	0.545	0.559	0.576
HG00111	EUR	1354	0.176	1429	0.153	0.336	0.737	0.761	0.447	0.948	0.343	0.894	0.371	0.606	0.545	0.559	0.576
HG00112	EUR	0.003	0.997	-0.101	0.919	-0.447	0.655	-0.269	0.788	0.87	0.384	0.677	0.499	0.606	0.545	0.67	0.503
HG00113	EUR	1313	0.189	1429	0.153	0.661	0.509	1514	0.13	0.403	0.687	0.863	0.388	0.606	0.545	0.596	0.551
HG00114	EUR	-0.583	0.56	0.372	0.71	0.24	0.81	-0.018	0.986	0.896	0.37	0.428	0.669	0.606	0.545	0.67	0.503
HG00115	EUR	1354	0.176	0.573	0.567	0.603	0.546	1263	0.207	-0.947	0.344	0.21	0.834	0.457	0.648	0.596	0.551
HG00116	EUR	1326	0.185	-0.484	0.629	0.049	0.961	-0.219	0.827	-0.324	0.746	0.272	0.785	0.606	0.545	0.67	0.503
HG00117	EUR	0.344	0.731	0.445	0.656	-0.428	0.668	0.308	0.758	1078	0.281	0.987	0.323	0.606	0.545	0.633	0.527
HG00118	EUR	0.849	0.396	-0.721	0.471	-0.027	0.978	-0.822	0.411	-0.558	0.577	-0.007	0.994	0.606	0.545	0.523	0.601
HG00119	EUR	0.085	0.932	0.591	0.555	1291	0.197	1.59	0.112	0.533	0.594	1143	0.253	0.606	0.545	0.67	0.503
HG00120	EUR	-0.406	0.685	0.3	0.765	1272	0.203	0.861	0.389	0.714	0.475	0.77	0.441	0.606	0.545	0.67	0.503
HG00121	EUR	0.031	0.976	-0.429	0.668	1081	0.28	0.459	0.646	0.948	0.343	0.77	0.441	0.606	0.545	0.67	0.503
HG00122	EUR	0.372	0.71	0.409	0.683	-1097	0.273	-1048	0.295	-0.116	0.907	-0.443	0.658	0.383	0.702	0.449	0.654
HG00123	EUR	0.235	0.814	0.555	0.579	1.73	0.084	1313	0.189	0.948	0.343	0.987	0.323	0.606	0.545	0.67	0.503
HG00125	EUR	0.126	0.9	1174	0.24	1387	0.166	1339	0.181	0.351	0.726	1112	0.266	0.606	0.545	0.559	0.576
HG00126	EUR	1354	0.176	1429	0.153	-2129	0.033	-0.646	0.518	2271	0.023	1578	0.115	0.606	0.545	0.67	0.503
HG00127	EUR	-0.992	0.321	-0.356	0.722	0.603	0.546	0.158	0.875	0.403	0.687	0.428	0.669	0.532	0.595	0.67	0.503
HG00128	EUR	-0.597	0.551	0.245	0.807	1711	0.087	1364	0.173	-0.013	0.99	0.614	0.539	0.606	0.545	0.67	0.503
HG00129	EUR	0.44	0.66	-1158	0.247	0.164	0.87	-0.42	0.674	-0.35	0.726	0.148	0.882	0.606	0.545	0.633	0.527
HG00130	EUR	0.576	0.565	-0.393	0.695	0.928	0.353	0.484	0.628	-0.584	0.56	-0.412	0.681	0.606	0.545	0.67	0.503
HG00131	EUR	0.999	0.318	1429	0.153	-0.409	0.682	0.183	0.855	-0.142	0.887	0.335	0.738	0.494	0.621	0.633	0.527
HG00132	EUR	0.713	0.476	1429	0.153	-0.333	0.739	0.635	0.525	0.818	0.413	0.739	0.46	0.606	0.545	0.67	0.503
HG00133	EUR	0.508	0.611	0.536	0.592	-0.199	0.842	1715	0.086	0.662	0.508	1.05	0.294	0.606	0.545	0.67	0.503
HG00136	EUR	-0.651	0.515	-0.065	0.948	0.298	0.766	1.69	0.091	0.403	0.687	0.987	0.323	0.494	0.621	0.67	0.503
HG00137	EUR	-0.283	0.777	0.464	0.643	0.89	0.374	0.635	0.525	0.61	0.542	0.677	0.499	0.606	0.545	0.67	0.503
HG00138	EUR	0.672	0.502	0.518	0.604	0.852	0.394	1062	0.288	0.844	0.399	1267	0.205	0.606	0.545	0.67	0.503
HG00139	EUR	0.058	0.954	-1613	0.107	0.546	0.585	-0.747	0.455	0.429	0.668	0.366	0.715	0.606	0.545	0.67	0.503
HG00140	EUR	1354	0.176	1.21	0.226	1195	0.232	1414	0.157	0.169	0.866	1205	0.228	0.606	0.545	0.559	0.576
HG00141	EUR	-0.229	0.819	-0.229	0.819	0.107	0.915	-0.822	0.411	1129	0.259	0.677	0.499	0.606	0.545	0.596	0.551
HG00142	EUR	0.603	0.546	-0.575	0.565	-1173	0.241	-1274	0.203	0.247	0.805	0.272	0.785	0.606	0.545	0.67	0.503
HG00143	EUR	0.713	0.476	-1085	0.278	-2301	0.021	-1927	0.054	-0.116	0.907	-0.256	0.798	0.606	0.545	0.67	0.503
HG00145	EUR	-0.556	0.578	0.518	0.604	1463	0.143	1364	0.173	0.221	0.825	0.49	0.624	0.606	0.545	0.67	0.503
HG00146	EUR	1176	0.239	0.445	0.656	-0.963	0.335	-0.219	0.827	1675	0.094	1329	0.184	0.606	0.545	0.67	0.503
HG00148	EUR	-0.938	0.348	-1158	0.247	0.489	0.625	0.107	0.914	-0.35	0.726	-0.039	0.969	0.606	0.545	0.67	0.503
HG00149	EUR	-0.188	0.851	0.7	0.484	-0.849	0.396	0.384	0.701	0.844	0.399	0.645	0.519	0.606	0.545	0.67	0.503
HG00150	EUR	0.658	0.511	1393	0.164	0.527	0.598	1062	0.288	0.636	0.525	0.77	0.441	0.42	0.675	0.523	0.601
HG00151	EUR	0.685	0.493	0.791	0.429	0.833	0.405	1464	0.143	-0.506	0.613	0.397	0.692	0.606	0.545	0.633	0.527
HG00154	EUR	1354	0.176	0.063	0.95	0.661	0.509	0.886	0.375	0.61	0.542	1329	0.184	0.606	0.545	0.67	0.503
HG00155	EUR	0.085	0.932	0.318	0.751	0.68	0.497	0.057	0.954	-0.298	0.766	0.303	0.762	0.196	0.844	0.412	0.68
HG00157	EUR	1149	0.251	-0.32	0.749	0.794	0.427	0.032	0.974	-0.713	0.476	0.024	0.981	0.606	0.545	0.67	0.503
HG00158	EUR	0.249	0.804	0.518	0.604	1.73	0.084	1213	0.225	-2193	0.028	-0.443	0.658	0.048	0.962	0.08	0.936
HG00159	EUR	-0.065	0.948	-0.793	0.428	1138	0.255	-0.018	0.986	0.792	0.428	0.925	0.355	0.606	0.545	0.67	0.503
HG00160	EUR	-0.379	0.705	1429	0.153	0.565	0.572	1288	0.198	-0.921	0.357	-0.101	0.92	0.606	0.545	0.67	0.503
HG00171	EUR	-0.624	0.533	-1467	0.142	1081	0.28	-0.37	0.711	-2.4	0.016	-2432	0.015	-2521	0.012	-2576	0.01
HG00173	EUR	-1033	0.301	-1431	0.152	-1021	0.307	-2053	0.04	-1.44	0.15	-2153	0.031	-2	0.045	-1912	0.056
HG00174	EUR	-0.406	0.685	1429	0.153	-0.199	0.842	0.158	0.875	-0.661	0.508	-0.66	0.509	-1218	0.223	-1211	0.226
HG00176	EUR	-0.092	0.927	0.3	0.765	0.622	0.534	0.535	0.593	-2141	0.032	-1033	0.301	-2224	0.026	-2281	0.023
HG00177	EUR	-0.379	0.705	0.427	0.669	-0.142	0.887	-0.671	0.502	-1907	0.056	-1966	0.049	-2596	0.009	-2.65	0.008
HG00178	EUR	-1688	0.091	-0.83	0.407	0.699	0.485	0.484	0.628	-0.298	0.766	-0.07	0.945	-2186	0.029	-1801	0.072
HG00179	EUR	-0.651	0.515	-0.447	0.655	-0.868	0.386	-1551	0.121	-1959	0.05	-1624	0.104	-2037	0.042	-2355	0.019
HG00180	EUR	-1115	0.265	-1631	0.103	-0.963	0.335	-0.923	0.356	-0.947	0.344	-1.22	0.223	-2335	0.02	-2207	0.027
HG00181	EUR	-0.951	0.341	0.882	0.378	-0.715	0.475	0.007	0.994	-1674	0.094	-1655	0.098	-1665	0.096	-1654	0.098
HG00182	EUR	-1361	0.174	-0.083	0.934	-0.371	0.711	0.007	0.994	-1155	0.248	-1127	0.26	-2596	0.009	-2539	0.011
HG00183	EUR	-0.87	0.385	-2287	0.022	0.565	0.572	-0.923	0.356	-2245	0.025	-2308	0.021	-2075	0.038	-2096	0.036
HG00185	EUR	0.153	0.878	0.518	0.604	-0.333	0.739	-0.495	0.62	-1362	0.173	-1469	0.142	-2708	0.007	-2.65	0.008
HG00186	EUR	-0.679	0.497	-0.903	0.367	-0.027	0.978	-0.294	0.768	-2.53	0.011	-2432	0.015	-1926	0.054	-2207	0.027
HG00187	EUR	-0.106	0.916	-0.775	0.438	-0.619	0.536	-1073	0.283	-2089	0.037	-2153	0.031	-2.67	0.008	-2613	0.009
HG00188	EUR	1122	0.262	-1631	0.103	-1173	0.241	-1325	0.185	-0.428	0.669	-0.722	0.47	-1665	0.096	-1617	0.106
HG00189	EUR	-0.283	0.777	-0.229	0.819	-0.734	0.463	-1124	0.261	-1492	0.136	-1842	0.066	-2112	0.035	-2.17	0.03
HG00190	EUR	-1115	0.265	-2469	0.014	2093	0.036	0.685	0.493	0.558	0.577	0.583	0.56	-1553	0.12	-1469	0.142
HG00231	EUR	0.617	0.537	0.737	0.461	-0.027	0.978	1288	0.198	0.065	0.948	0.335	0.738	0.085	0.932	0.412	0.68
HG00232	EUR	1354	0.176	0.555	0.579	1463	0.143	1941	0.052	0.714	0.475	1516	0.13	0.606	0.545	0.67	0.503
HG00233	EUR	-0.092	0.927	-0.466	0.642	-1269	0.204	-1224	0.221	0.403	0.687	0.21	0.834	0.606	0.545	0.67	0.503
HG00234	EUR	0.344	0.731	0.5	0.617	1081	0.28	1087	0.277	1441	0.15	1298	0.194	0.606	0.545	0.67	0.503
HG00235	EUR	1258	0.208	-0.393	0.695	1329	0.184	0.886	0.375	0.533	0.594	0.801	0.423	0.606	0.545	0.67	0.503
HG00236	EUR	1354	0.176	1429	0.153	0.966	0.334	1.74	0.082	0.247	0.805	1081	0.28	0.569	0.57	0.67	0.503
HG00237	EUR	1354	0.176	1265	0.206	1157	0.247	1263	0.207	-0.168	0.866	0.583	0.56	0.606	0.545	0.67	0.503
HG00238	EUR	0.699	0.485	0.5	0.617	0.699	0.485	0.509	0.61	0.714	0.475	1081	0.28	0.606	0.545	0.67	0.503
HG00239	EUR	1354	0.176	0.099	0.921	1253	0.21	1263	0.207	1259	0.208	1.64	0.101	0.606	0.545	0.67	0.503
HG00240	EUR	1094	0.274	0.391	0.696	-0.18	0.857	0.233	0.816	-0.454	0.65	-0.536	0.592	0.606	0.545	0.67	0.503
HG00242	EUR	0.072	0.943	0.536	0.592	0.833	0.405	0.409	0.683	0.377	0.706	0.49	0.624	0.606	0.545	0.67	0.503
HG00243	EUR	1354	0.176	0.846	0.398	1062	0.288	1037	0.3	-0.687	0.492	0.614	0.539	0.606	0.545	0.67	0.503
HG00244	EUR	-0.147	0.883	-0.229	0.819	1941	0.052	0.635	0.525	0.948	0.343	1392	0.164	0.606	0.545	0.523	0.601
HG00245	EUR	1354	0.176	0.737	0.461	0.794	0.427	1163	0.245	0.039	0.969	0.739	0.46	0.494	0.621	0.559	0.576
HG00246	EUR	0.385	0.7	-1.03	0.303	-0.524	0.6	-0.144	0.886	-0.532	0.595	-0.785	0.433	0.569	0.57	0.486	0.627
HG00250	EUR	1354	0.176	-0.028	0.977	0.508	0.612	0.535	0.593	0.273	0.785	0.739	0.46	0.606	0.545	0.67	0.503
HG00251	EUR	0.467	0.64	1247	0.212	-0.543	0.587	0.359	0.72	0.792	0.428	0.708	0.479	0.457	0.648	0.67	0.503
HG00252	EUR	1354	0.176	-0.047	0.963	-0.295	0.768	-0.722	0.471	0.792	0.428	0.272	0.785	0.606	0.545	0.67	0.503
HG00253	EUR	0.412	0.68	-0.684	0.494	1998	0.046	1163	0.245	0.533	0.594	0.925	0.355	0.606	0.545	0.67	0.503
HG00254	EUR	1354	0.176	0.791	0.429	-0.467	0.641	0.56	0.576	0.169	0.866	0.335	0.738	0.383	0.702	0.523	0.601
HG00255	EUR	1354	0.176	1429	0.153	0.202	0.84	0.786	0.432	1311	0.19	1329	0.184	0.606	0.545	0.67	0.503
HG00256	EUR	0.181	0.857	-0.793	0.428	1195	0.232	0.158	0.875	0.143	0.886	0.459	0.646	0.606	0.545	0.67	0.503
HG00257	EUR	0.399	0.69	-0.174	0.862	-0.677	0.499	0.107	0.914	-0.843	0.399	-0.349	0.727	0.606	0.545	0.67	0.503
HG00258	EUR	0.59	0.555	0.136	0.892	0.966	0.334	1012	0.312	0.792	0.428	1174	0.24	0.606	0.545	0.67	0.503
HG00259	EUR	-2384	0.017	-0.283	0.777	0.24	0.81	0.484	0.628	1181	0.237	0.832	0.405	0.606	0.545	0.67	0.503
HG00260	EUR	0.358	0.72	0.627	0.53	-0.409	0.682	-0.119	0.906	0.247	0.805	0.335	0.738	0.606	0.545	0.67	0.503
HG00261	EUR	0.944	0.345	1429	0.153	1673	0.094	1941	0.052	1	0.317	1702	0.089	0.606	0.545	0.67	0.503
HG00262	EUR	0.385	0.7	0.591	0.555	-0.639	0.523	-0.671	0.502	-0.272	0.786	-0.132	0.895	0.606	0.545	0.67	0.503
HG00263	EUR	0.235	0.814	0.609	0.542	1539	0.124	1514	0.13	-0.142	0.887	0.21	0.834	0.606	0.545	0.67	0.503
HG00264	EUR	0.672	0.502	-0.429	0.668	-0.982	0.326	-0.495	0.62	-0.739	0.46	-0.225	0.822	0.457	0.648	0.596	0.551
HG00265	EUR	1354	0.176	-0.047	0.963	-1632	0.103	-0.797	0.425	1649	0.099	0.925	0.355	0.606	0.545	0.67	0.503
HG00266	EUR	0.658	0.511	-0.666	0.505	-2033	0.042	-1098	0.272	-2089	0.037	-1717	0.086	-1851	0.064	-1949	0.051
HG00267	EUR	-0.788	0.431	-0.302	0.763	-1.46	0.144	-1827	0.068	-1206	0.228	-1686	0.092	-2261	0.024	-2318	0.02
HG00268	EUR	-0.801	0.423	1429	0.153	-0.333	0.739	0.032	0.974	-1362	0.173	-1282	0.2	-1591	0.112	-1506	0.132
HG00269	EUR	-0.46	0.645	-1.54	0.123	-1097	0.273	-1978	0.048	-2842	0.004	-3147	0.002	-1814	0.07	-1949	0.051
HG00271	EUR	-0.761	0.447	-0.884	0.376	0.183	0.855	-0.897	0.369	-3464	0.001	-3272	0.001	-2596	0.009	-2834	0.005
HG00272	EUR	-0.092	0.927	-2342	0.019	-1899	0.058	-2279	0.023	-2868	0.004	-3116	0.002	-2894	0.004	-2.76	0.006
HG00273	EUR	-0.365	0.715	0.245	0.807	-0.447	0.655	0.107	0.914	0.403	0.687	0.303	0.762	-1553	0.12	-1654	0.098
HG00274	EUR	-1115	0.265	0.591	0.555	0.03	0.976	0.56	0.576	-1129	0.259	-0.66	0.509	-1442	0.149	-1691	0.091
HG00275	EUR	-0.938	0.348	-0.593	0.553	-0.639	0.523	-0.772	0.44	0.429	0.668	-0.287	0.774	-1256	0.209	-1174	0.24
HG00276	EUR	0.14	0.889	0.937	0.349	0.183	0.855	0.61	0.542	-0.869	0.385	-0.816	0.415	-2037	0.042	-2244	0.025
HG00277	EUR	0.099	0.921	0.263	0.792	-1651	0.099	-0.294	0.768	-0.48	0.631	-0.505	0.614	-0.958	0.338	-1137	0.255
HG00278	EUR	0.713	0.476	-1267	0.205	0.355	0.723	-0.546	0.585	-3802	0	-3.21	0.001	-2261	0.024	-2133	0.033
HG00280	EUR	0.794	0.427	1.01	0.312	-1976	0.048	-0.671	0.502	-1414	0.157	-1158	0.247	-1777	0.076	-1875	0.061
HG00281	EUR	-1756	0.079	0.117	0.907	-0.906	0.365	0.509	0.61	-1.57	0.116	-1717	0.086	-2037	0.042	-1986	0.047
HG00282	EUR	-1374	0.169	-0.721	0.471	0.03	0.976	-0.144	0.886	-2426	0.015	-2401	0.016	-1814	0.07	-2207	0.027
HG00284	EUR	-2697	0.007	-0.611	0.541	-1173	0.241	-1475	0.14	-2063	0.039	-2.93	0.003	-1665	0.096	-1764	0.078
HG00285	EUR	-0.406	0.685	-0.01	0.992	-0.868	0.386	-0.747	0.455	-1777	0.075	-1935	0.053	-2149	0.032	-2244	0.025
HG00288	EUR	-1.92	0.055	-1595	0.111	-0.715	0.475	-1274	0.203	-1466	0.143	-1779	0.075	-2559	0.011	-2207	0.027
HG00290	EUR	-1797	0.072	0.136	0.892	0.508	0.612	0.258	0.796	-2011	0.044	-1717	0.086	-2224	0.026	-2318	0.02
HG00304	EUR	-1415	0.157	-0.666	0.505	0.45	0.652	-0.32	0.749	-1803	0.071	-2495	0.013	-1851	0.064	-2096	0.036
HG00306	EUR	0.685	0.493	0.154	0.878	-2.32	0.02	-2204	0.028	-1103	0.27	-1.5	0.134	-0.958	0.338	-1359	0.174
HG00308	EUR	0.494	0.621	-1303	0.192	-1326	0.185	-1852	0.064	-1414	0.157	-1344	0.179	-2298	0.022	-2207	0.027
HG00309	EUR	0.385	0.7	0.882	0.378	1176	0.239	0.61	0.542	-1.44	0.15	-0.443	0.658	-1851	0.064	-2.06	0.039
HG00310	EUR	-0.147	0.883	0.008	0.994	0.049	0.961	0.007	0.994	-0.791	0.429	-0.785	0.433	-1107	0.268	-1285	0.199
HG00311	EUR	0.085	0.932	-0.447	0.655	0.126	0.9	-0.32	0.749	0.221	0.825	0.055	0.956	-0.66	0.509	-0.842	0.4
HG00313	EUR	1067	0.286	0.573	0.567	-1193	0.233	-0.772	0.44	-1258	0.208	-1375	0.169	-2186	0.029	-2207	0.027
HG00315	EUR	-0.638	0.524	-1759	0.079	-0.753	0.451	-2078	0.038	-0.817	0.414	-1189	0.235	-2335	0.02	-2096	0.036
HG00318	EUR	-0.542	0.588	-0.866	0.386	-0.619	0.536	-1098	0.272	-1336	0.181	-1469	0.142	-1516	0.129	-1432	0.152
HG00319	EUR	1354	0.176	-0.994	0.32	-0.447	0.655	-0.923	0.356	-1.57	0.116	-1375	0.169	-1.74	0.082	-1986	0.047
HG00320	EUR	-0.188	0.851	0.901	0.368	0.126	0.9	0.158	0.875	-0.064	0.949	-0.816	0.415	-2037	0.042	-1617	0.106
HG00321	EUR	0.181	0.857	0.482	0.63	0.011	0.991	-0.068	0.945	-1051	0.293	-0.598	0.55	-2.41	0.016	-2428	0.015
HG00323	EUR	-0.229	0.819	-1832	0.067	-4555	0	-3912	0	-1388	0.165	-2121	0.034	-1963	0.05	-2.17	0.03
HG00324	EUR	0.003	0.997	-0.957	0.338	-0.791	0.429	-1249	0.212	-2063	0.039	-1935	0.053	-2484	0.013	-2096	0.036
HG00325	EUR	-0.038	0.97	-0.447	0.655	-0.161	0.872	-0.42	0.674	-1.7	0.089	-1624	0.104	-2.41	0.016	-2.65	0.008
HG00326	EUR	0.781	0.435	0.117	0.907	0.737	0.461	0.283	0.777	-1362	0.173	-0.754	0.451	-1591	0.112	-1801	0.072
HG00327	EUR	-0.488	0.626	-0.757	0.449	-0.447	0.655	-0.696	0.486	-3153	0.002	-2743	0.006	-2298	0.022	-2133	0.033
HG00328	EUR	-0.269	0.788	0.026	0.979	0.871	0.384	0.107	0.914	-1.31	0.19	-1002	0.316	-1553	0.12	-1.58	0.114
HG00329	EUR	0.453	0.65	1429	0.153	-0.104	0.917	1037	0.3	-0.246	0.806	0.303	0.762	-1218	0.223	-1211	0.226
HG00330	EUR	-1415	0.157	-1085	0.278	1062	0.288	-0.194	0.846	-0.765	0.444	-0.443	0.658	-1814	0.07	-1691	0.091
HG00331	EUR	-1661	0.097	-0.119	0.905	0.508	0.612	0.409	0.683	-0.791	0.429	-0.847	0.397	-1963	0.05	-1912	0.056
HG00332	EUR	-2206	0.027	0.627	0.53	-0.677	0.499	0.409	0.683	-0.765	0.444	-1064	0.287	-2075	0.038	-1801	0.072
HG00334	EUR	-0.733	0.463	-0.538	0.59	0.164	0.87	-0.018	0.986	-0.973	0.331	-0.38	0.704	-1293	0.196	-1211	0.226
HG00335	EUR	-1333	0.182	0.045	0.964	-0.104	0.917	-0.093	0.926	-0.324	0.746	-0.38	0.704	-1628	0.104	-1432	0.152
HG00336	EUR	-0.911	0.363	-1941	0.052	-0.085	0.933	0.082	0.934	-1025	0.305	-1002	0.316	-2559	0.011	-2.06	0.039
HG00337	EUR	0.453	0.65	-1103	0.27	-0.276	0.783	-0.144	0.886	-1803	0.071	-1562	0.118	-1144	0.253	-1101	0.271
HG00338	EUR	-2956	0.003	-2123	0.034	-1422	0.155	-0.747	0.455	-0.947	0.344	-1624	0.104	-2	0.045	-1506	0.132
HG00339	EUR	-1783	0.075	-0.538	0.59	-1766	0.077	-1877	0.06	-1544	0.123	-2215	0.027	-1777	0.076	-1912	0.056
HG00341	EUR	-0.351	0.725	-1.03	0.303	0.622	0.534	0.133	0.895	-2245	0.025	-1406	0.16	-1553	0.12	-1617	0.106
HG00342	EUR	-0.542	0.588	-0.648	0.517	0.374	0.708	-0.219	0.827	-1258	0.208	-0.847	0.397	-2	0.045	-2133	0.033
HG00343	EUR	-0.338	0.736	-0.101	0.919	0.489	0.625	0.836	0.403	-0.09	0.928	-0.07	0.945	-2	0.045	-1912	0.056
HG00344	EUR	-0.188	0.851	-1322	0.186	1444	0.149	0.509	0.61	0.117	0.907	-0.039	0.969	-0.474	0.636	-0.51	0.61
HG00345	EUR	0.14	0.889	-2069	0.039	-1498	0.134	-0.747	0.455	-0.817	0.414	-1033	0.301	-2186	0.029	-2023	0.043
HG00346	EUR	-1647	0.1	0.19	0.849	-0.333	0.739	-0.671	0.502	-1284	0.199	-1966	0.049	-1442	0.149	-1506	0.132
HG00349	EUR	-1129	0.259	-1668	0.095	-0.963	0.335	-1.4	0.162	-2582	0.01	-2557	0.011	-2037	0.042	-1875	0.061
HG00350	EUR	0.672	0.502	1429	0.153	-0.639	0.523	0.585	0.559	1155	0.248	1236	0.216	-0.548	0.584	-0.473	0.636
HG00351	EUR	0.603	0.546	0.974	0.33	-0.83	0.407	-0.345	0.73	-0.739	0.46	-0.629	0.529	-1.74	0.082	-1691	0.091
HG00353	EUR	1245	0.213	0.518	0.604	-1212	0.226	-0.445	0.656	-1622	0.105	-1127	0.26	-1814	0.07	-2133	0.033
HG00355	EUR	1354	0.176	-1741	0.082	-1173	0.241	-1726	0.084	-0.116	0.907	-0.598	0.55	-1.33	0.184	-1248	0.212
HG00356	EUR	0.126	0.9	-0.192	0.848	-1116	0.264	-1375	0.169	0.091	0.927	-0.039	0.969	-2075	0.038	-1801	0.072
HG00357	EUR	-0.488	0.626	-0.52	0.603	-1078	0.281	-1526	0.127	-2582	0.01	-2184	0.029	-1628	0.104	-1.58	0.114
HG00358	EUR	-0.924	0.355	-1212	0.225	-1288	0.198	-1325	0.185	-1881	0.06	-2215	0.027	-2596	0.009	-2613	0.009
HG00360	EUR	0.058	0.954	1429	0.153	1024	0.306	0.987	0.324	0.403	0.687	0.614	0.539	-1293	0.196	-1285	0.199
HG00361	EUR	-0.324	0.746	-1048	0.294	-0.447	0.655	-1325	0.185	-0.661	0.508	-1096	0.273	-2596	0.009	-2539	0.011
HG00362	EUR	1245	0.213	-2123	0.034	0.087	0.93	-0.872	0.383	-2504	0.012	-1997	0.046	-1963	0.05	-1838	0.066
HG00364	EUR	0.808	0.419	1429	0.153	-1154	0.248	-0.194	0.846	-1232	0.218	-1469	0.142	-1.74	0.082	-1543	0.123
HG00365	EUR	-0.815	0.415	1429	0.153	-1804	0.071	-1375	0.169	-1336	0.181	-1531	0.126	-2372	0.018	-2207	0.027
HG00366	EUR	-0.651	0.515	-0.192	0.848	-1613	0.107	-1425	0.154	-1544	0.123	-1375	0.169	-1888	0.059	-2207	0.027
HG00367	EUR	0.385	0.7	0.391	0.696	0.45	0.652	0.61	0.542	-0.869	0.385	-0.039	0.969	-2335	0.02	-2355	0.019
HG00368	EUR	-0.733	0.463	-0.101	0.919	0.164	0.87	0.183	0.855	-1155	0.248	-1002	0.316	-2298	0.022	-2539	0.011
HG00369	EUR	-2002	0.045	-0.921	0.357	-1.67	0.095	-1576	0.115	-2.4	0.016	-2712	0.007	-2633	0.008	-2244	0.025
HG00371	EUR	1354	0.176	0.372	0.71	1.52	0.128	1339	0.181	-1726	0.084	-0.691	0.489	-1702	0.089	-1912	0.056
HG00372	EUR	-0.501	0.616	-0.393	0.695	0.699	0.485	0.535	0.593	-0.869	0.385	-0.194	0.846	-1665	0.096	-1801	0.072
HG00373	EUR	-0.72	0.472	-0.939	0.348	-0.065	0.948	-0.621	0.535	-2.66	0.008	-2495	0.013	-2894	0.004	-2797	0.005
HG00375	EUR	0.167	0.867	0.464	0.643	1387	0.166	0.987	0.324	-1129	0.259	-0.412	0.681	-2186	0.029	-1986	0.047
HG00376	EUR	-1006	0.314	0.937	0.349	-1899	0.058	-1.5	0.134	-0.428	0.669	-1064	0.287	-0.548	0.584	-0.842	0.4
HG00378	EUR	-0.542	0.588	-0.557	0.578	-0.715	0.475	-0.671	0.502	-0.298	0.766	-0.505	0.614	-2149	0.032	-2.06	0.039
HG00379	EUR	-1647	0.1	0.464	0.643	-0.753	0.451	-0.772	0.44	-2271	0.023	-2215	0.027	-1479	0.139	-1691	0.091
HG00380	EUR	-0.406	0.685	1429	0.153	-0.237	0.812	0.233	0.816	-1051	0.293	-0.754	0.451	-0.883	0.377	-0.732	0.464
HG00381	EUR	-0.201	0.84	-1467	0.142	-1957	0.05	-2003	0.045	0.533	0.594	-0.38	0.704	-1479	0.139	-1469	0.142
HG00382	EUR	-0.201	0.84	-2214	0.027	0.412	0.68	-0.872	0.383	-0.843	0.399	-0.318	0.75	-2484	0.013	-2244	0.025
HG00383	EUR	-1.17	0.242	-0.648	0.517	-0.237	0.812	-0.797	0.425	-0.895	0.371	-1282	0.2	-2484	0.013	-2.06	0.039
HG00384	EUR	-1702	0.089	-0.247	0.805	-2.53	0.011	-1576	0.115	-0.298	0.766	-0.691	0.489	-1665	0.096	-1654	0.098
HG01334	EUR	-0.488	0.626	0.5	0.617	0.298	0.766	0.208	0.835	0.247	0.805	0.459	0.646	0.457	0.648	0.412	0.68
HG01500	EUR	-0.651	0.515	-2488	0.013	-0.486	0.627	-1701	0.089	-0.272	0.786	-1064	0.287	-0.027	0.979	-0.141	0.888
HG01501	EUR	-1797	0.072	0.281	0.778	0.45	0.652	-0.093	0.926	0.377	0.706	-0.101	0.92	-0.101	0.919	-0.141	0.888
HG01503	EUR	-0.229	0.819	0.737	0.461	2304	0.021	1941	0.052	0.533	0.594	0.708	0.479	0.606	0.545	0.301	0.763
HG01504	EUR	1354	0.176	-1085	0.278	-1288	0.198	-1877	0.06	1389	0.165	0.863	0.388	0.345	0.73	0.264	0.792
HG01506	EUR	0.522	0.602	-0.502	0.616	0.087	0.93	-0.596	0.551	0.818	0.413	0.397	0.692	0.085	0.932	0.043	0.966
HG01507	EUR	-1511	0.131	-1431	0.152	0.737	0.461	-0.872	0.383	-0.064	0.949	-0.318	0.75	0.532	0.595	0.264	0.792
HG01509	EUR	0.603	0.546	0.755	0.45	1387	0.166	1339	0.181	-0.064	0.949	0.366	0.715	0.048	0.962	0.08	0.936
HG01510	EUR	0.767	0.443	-0.994	0.32	-1365	0.172	-1375	0.169	1337	0.181	1019	0.308	0.234	0.815	0.338	0.735
HG01512	EUR	-0.897	0.37	-1267	0.205	-0.486	0.627	-1174	0.24	0.455	0.649	-0.598	0.55	0.532	0.595	0.412	0.68
HG01513	EUR	1163	0.245	0.263	0.792	0.661	0.509	0.308	0.758	0.636	0.525	1081	0.28	0.606	0.545	0.449	0.654
HG01515	EUR	-0.351	0.725	0.045	0.964	0.431	0.666	0.61	0.542	0.013	0.989	0.179	0.858	0.606	0.545	0.67	0.503
HG01516	EUR	1258	0.208	1429	0.153	-0.925	0.355	0.308	0.758	0.636	0.525	0.832	0.405	0.606	0.545	0.67	0.503
HG01518	EUR	1354	0.176	1429	0.153	1979	0.048	1941	0.052	0.922	0.357	1.64	0.101	0.606	0.545	0.67	0.503
HG01519	EUR	-0.761	0.447	1429	0.153	-0.677	0.499	0.861	0.389	1233	0.217	0.863	0.388	0.606	0.545	0.67	0.503
HG01521	EUR	0.549	0.583	-0.775	0.438	-0.046	0.963	-0.194	0.846	-0.116	0.907	0.21	0.834	0.606	0.545	0.67	0.503
HG01522	EUR	0.876	0.381	-0.447	0.655	0.565	0.572	-0.872	0.383	-0.35	0.726	-0.66	0.509	0.606	0.545	0.67	0.503
HG01524	EUR	-0.46	0.645	-1722	0.085	-1651	0.099	-2254	0.024	-0.428	0.669	-1127	0.26	0.271	0.786	0.264	0.792
HG01525	EUR	-1647	0.1	-2743	0.006	-0.18	0.857	-1651	0.099	-0.038	0.969	-0.629	0.529	0.048	0.962	-0.068	0.946
HG01527	EUR	1354	0.176	1429	0.153	0.202	0.84	0.861	0.389	-0.402	0.688	-0.225	0.822	-0.325	0.745	-0.547	0.584
HG01528	EUR	0.481	0.631	-1686	0.092	-0.562	0.574	-1877	0.06	-0.661	0.508	-1189	0.235	-0.101	0.919	-0.068	0.946
HG01530	EUR	-0.297	0.767	-1103	0.27	0.336	0.737	-1601	0.109	1285	0.199	0.49	0.624	-0.027	0.979	-0.068	0.946
HG01531	EUR	-0.801	0.423	0.045	0.964	-0.39	0.696	-0.119	0.906	-0.687	0.492	-0.66	0.509	0.122	0.903	0.043	0.966
HG01536	EUR	0.781	0.435	0.555	0.579	-0.008	0.994	-0.093	0.926	0.169	0.866	0.086	0.932	0.345	0.73	0.338	0.735
HG01537	EUR	1326	0.185	-0.065	0.948	0.68	0.497	0.836	0.403	1207	0.227	1236	0.216	0.457	0.648	0.375	0.708
HG01602	EUR	-0.42	0.675	-0.302	0.763	1024	0.306	0.434	0.664	0.091	0.927	0.148	0.882	-0.064	0.949	-0.105	0.917
HG01603	EUR	0.631	0.528	0.591	0.555	-0.218	0.827	-0.495	0.62	-0.869	0.385	-1002	0.316	0.048	0.962	0.006	0.995
HG01605	EUR	1354	0.176	-0.702	0.482	0.259	0.795	-0.194	0.846	-0.609	0.542	-0.132	0.895	0.383	0.702	0.375	0.708
HG01606	EUR	0.713	0.476	-0.575	0.565	0.393	0.694	-0.294	0.768	2557	0.011	1.36	0.174	0.457	0.648	0.301	0.763
HG01607	EUR	-0.638	0.524	0.026	0.979	-0.619	0.536	-0.973	0.331	-0.038	0.969	-0.505	0.614	0.085	0.932	0.227	0.82
HG01608	EUR	1354	0.176	1046	0.295	1272	0.203	1263	0.207	0.143	0.886	0.335	0.738	0.159	0.874	0.154	0.878
HG01610	EUR	-0.065	0.948	0.719	0.472	0.661	0.509	1037	0.3	0.636	0.525	0.863	0.388	-0.027	0.979	0.006	0.995
HG01612	EUR	0.167	0.867	-0.593	0.553	0.126	0.9	-0.445	0.656	0.143	0.886	0.272	0.785	-0.213	0.831	-0.215	0.83
HG01613	EUR	0.017	0.986	-0.065	0.948	0.412	0.68	0.158	0.875	1207	0.227	1423	0.155	0.345	0.73	0.375	0.708
HG01615	EUR	-0.174	0.862	0.099	0.921	1234	0.217	0.886	0.375	0.325	0.745	0.677	0.499	0.606	0.545	0.449	0.654
HG01617	EUR	0.808	0.419	-0.247	0.805	0.107	0.915	-0.119	0.906	1597	0.11	1329	0.184	0.345	0.73	0.043	0.966
HG01618	EUR	0.89	0.374	-1048	0.294	-1269	0.204	-1299	0.194	-0.843	0.399	-1002	0.316	-0.101	0.919	-0.326	0.745
HG01619	EUR	-0.556	0.578	-0.156	0.876	1024	0.306	0.761	0.447	0.662	0.508	0.77	0.441	0.159	0.874	0.117	0.907
HG01620	EUR	1354	0.176	0.864	0.387	-2071	0.038	-1299	0.194	0.377	0.706	-0.256	0.798	-0.064	0.949	-0.031	0.975
HG01623	EUR	-0.42	0.675	-0.721	0.471	0.565	0.572	0.736	0.462	1104	0.27	0.801	0.423	0.122	0.903	0.006	0.995
HG01624	EUR	-2261	0.024	-1595	0.111	-1288	0.198	-1.35	0.177	1259	0.208	0.428	0.669	-0.213	0.831	-0.178	0.858
HG01625	EUR	1354	0.176	1138	0.255	-0.677	0.499	0.509	0.61	1778	0.075	1702	0.089	0.42	0.675	0.375	0.708
HG01626	EUR	-0.61	0.542	-0.119	0.905	0.412	0.68	0.836	0.403	0.533	0.594	0.552	0.581	-0.213	0.831	-0.473	0.636
HG01628	EUR	-0.665	0.506	-1.85	0.064	-0.963	0.335	-2028	0.043	0.481	0.631	-0.443	0.658	-1.33	0.184	-1396	0.163
HG01630	EUR	-1006	0.314	1429	0.153	-1384	0.166	-0.495	0.62	-0.324	0.746	-0.691	0.489	-0.846	0.398	-0.916	0.36
HG01631	EUR	0.481	0.631	1429	0.153	0.565	0.572	1.64	0.101	-0.142	0.887	0.459	0.646	0.606	0.545	0.67	0.503
HG01632	EUR	1354	0.176	1119	0.263	-1059	0.29	-1124	0.261	0.662	0.508	0.428	0.669	0.606	0.545	0.301	0.763
HG01668	EUR	0.685	0.493	-0.01	0.992	-1021	0.307	0.007	0.994	-0.558	0.577	-0.194	0.846	-0.846	0.398	-0.658	0.511
HG01669	EUR	0.412	0.68	0.245	0.807	-0.027	0.978	-0.445	0.656	-0.116	0.907	-0.349	0.727	-0.92	0.357	-1027	0.305
HG01670	EUR	-0.706	0.48	0.536	0.592	-0.123	0.902	0.434	0.664	0.351	0.726	0.086	0.932	0.383	0.702	0.412	0.68
HG01672	EUR	-2547	0.011	0.045	0.964	2456	0.014	1062	0.288	-0.973	0.331	-0.629	0.529	0.42	0.675	0.264	0.792
HG01673	EUR	-1033	0.301	-0.921	0.357	-0.256	0.798	-0.571	0.568	-0.246	0.806	-0.474	0.636	0.606	0.545	0.412	0.68
HG01675	EUR	-0.583	0.56	0.117	0.907	1024	0.306	0.937	0.349	-0.298	0.766	0.055	0.956	0.606	0.545	0.559	0.576
HG01676	EUR	-0.024	0.981	0.846	0.398	-0.543	0.587	-0.395	0.693	0.169	0.866	0.179	0.858	0.606	0.545	0.67	0.503
HG01678	EUR	-0.529	0.597	1429	0.153	-0.944	0.345	0.334	0.739	0.117	0.907	0.179	0.858	0.606	0.545	0.412	0.68
HG01679	EUR	1354	0.176	0.773	0.439	1253	0.21	1288	0.198	-0.272	0.786	0.303	0.762	0.569	0.57	0.338	0.735
HG01680	EUR	-0.788	0.431	0.154	0.878	0.833	0.405	0.66	0.509	0.195	0.845	0.117	0.907	0.345	0.73	0.338	0.735
HG01682	EUR	-1974	0.048	-0.356	0.722	0.298	0.766	-0.043	0.965	0.455	0.649	0.179	0.858	0.606	0.545	0.633	0.527
HG01684	EUR	0.058	0.954	0.646	0.518	0.985	0.324	1112	0.266	1078	0.281	1267	0.205	0.494	0.621	0.596	0.551
HG01685	EUR	0.085	0.932	-2378	0.017	-1078	0.281	-1777	0.076	-1362	0.173	-1873	0.061	-0.027	0.979	-0.105	0.917
HG01686	EUR	0.781	0.435	0.372	0.71	-0.104	0.917	-0.395	0.693	-0.739	0.46	-0.039	0.969	0.159	0.874	0.191	0.849
HG01694	EUR	-2629	0.009	-3034	0.002	-2511	0.012	-3.56	0	-2452	0.014	-3769	0	-1069	0.285	-1101	0.271
HG01695	EUR	1354	0.176	1429	0.153	-1651	0.099	-0.948	0.343	-0.609	0.542	-0.722	0.47	-1107	0.268	-1137	0.255
HG01697	EUR	0.794	0.427	0.063	0.95	0.336	0.737	-0.018	0.986	-0.013	0.99	0.708	0.479	-0.436	0.662	-0.51	0.61
HG01699	EUR	0.331	0.741	-1504	0.133	0.89	0.374	-0.395	0.693	0.403	0.687	0.117	0.907	0.048	0.962	-0.068	0.946
HG01700	EUR	0.944	0.345	0.263	0.792	0.412	0.68	0.71	0.477	1104	0.27	1485	0.138	0.606	0.545	0.67	0.503
HG01702	EUR	0.522	0.602	0.026	0.979	-0.409	0.682	-0.068	0.945	1908	0.056	1547	0.122	0.606	0.545	0.67	0.503
HG01704	EUR	-1511	0.131	-1358	0.174	-0.104	0.917	-0.998	0.318	-1933	0.053	-1469	0.142	-0.288	0.774	-0.473	0.636
HG01705	EUR	-1361	0.174	-0.52	0.603	0.947	0.344	-0.495	0.62	1129	0.259	0.521	0.602	0.01	0.992	-0.141	0.888
HG01707	EUR	-0.747	0.455	-0.174	0.862	2495	0.013	0.886	0.375	-0.116	0.907	0.117	0.907	0.196	0.844	0.117	0.907
HG01708	EUR	0.44	0.66	0.536	0.592	-0.467	0.641	-0.294	0.768	0.351	0.726	0.086	0.932	0.048	0.962	-0.068	0.946
HG01709	EUR	-0.501	0.616	-0.575	0.565	0.852	0.394	0.334	0.739	0.377	0.706	0.521	0.602	-0.288	0.774	-0.068	0.946
HG01710	EUR	0.085	0.932	0.7	0.484	0.508	0.612	0.133	0.895	0.143	0.886	0.272	0.785	0.01	0.992	-0.031	0.975
HG01746	EUR	-1783	0.075	-1814	0.07	0.107	0.915	-0.973	0.331	0.013	0.989	-0.629	0.529	0.606	0.545	0.375	0.708
HG01747	EUR	1354	0.176	1429	0.153	1539	0.124	1414	0.157	0.87	0.384	1298	0.194	0.606	0.545	0.227	0.82
HG01756	EUR	0.412	0.68	-0.138	0.891	-1441	0.15	-1149	0.251	0.844	0.399	0.583	0.56	0.048	0.962	-0.031	0.975
HG01757	EUR	-2534	0.011	-0.265	0.791	-1.46	0.144	-1425	0.154	0.013	0.989	-1.22	0.223	-0.027	0.979	-0.141	0.888
HG01761	EUR	1054	0.292	-1467	0.142	-0.581	0.561	-1.35	0.177	0.558	0.577	0.366	0.715	0.271	0.786	0.264	0.792
HG01762	EUR	-1593	0.111	-0.411	0.681	0.603	0.546	-0.018	0.986	1052	0.293	0.645	0.519	0.606	0.545	0.412	0.68
HG01765	EUR	0.467	0.64	-0.083	0.934	0.833	0.405	0.057	0.954	0.195	0.845	0.117	0.907	0.085	0.932	0.191	0.849
HG01766	EUR	0.44	0.66	-1631	0.103	-1326	0.185	-1651	0.099	-0.116	0.907	-0.443	0.658	-0.064	0.949	-0.178	0.858
HG01767	EUR	1354	0.176	-1176	0.24	0.909	0.363	0.057	0.954	1623	0.105	1143	0.253	-0.101	0.919	-0.031	0.975
HG01768	EUR	0.74	0.459	1429	0.153	-1135	0.256	-0.998	0.318	-0.038	0.969	0.055	0.956	-0.176	0.86	-0.141	0.888
HG01770	EUR	1285	0.199	-1395	0.163	-0.887	0.375	-1425	0.154	0.818	0.413	0.397	0.692	0.196	0.844	0.227	0.82
HG01771	EUR	0.181	0.857	-0.265	0.791	0.603	0.546	0.158	0.875	0.429	0.668	0.148	0.882	0.606	0.545	0.523	0.601
HG01773	EUR	0.249	0.804	0.172	0.863	0.087	0.93	0.359	0.72	1233	0.217	0.708	0.479	0.606	0.545	0.449	0.654
HG01775	EUR	1354	0.176	0.882	0.378	-1.04	0.298	-0.42	0.674	1181	0.237	0.956	0.339	0.606	0.545	0.412	0.68
HG01776	EUR	0.153	0.878	-1194	0.232	-0.276	0.783	-0.269	0.788	0.818	0.413	0.77	0.441	0.606	0.545	0.67	0.503
HG01777	EUR	-1988	0.047	-0.52	0.603	1291	0.197	0.836	0.403	-0.584	0.56	0.024	0.981	0.606	0.545	0.559	0.576
HG01779	EUR	0.044	0.965	-0.466	0.642	-0.046	0.963	-0.797	0.425	0.533	0.594	0.21	0.834	0.606	0.545	0.559	0.576
HG01781	EUR	-0.651	0.515	0.591	0.555	-1154	0.248	-0.822	0.411	-0.038	0.969	-0.567	0.571	0.606	0.545	0.412	0.68
HG01783	EUR	-1429	0.153	-2852	0.004	0.068	0.946	-2631	0.009	0.351	0.726	-0.816	0.415	0.085	0.932	0.117	0.907
HG01784	EUR	-0.133	0.894	0.136	0.892	-0.123	0.902	0.183	0.855	0.792	0.428	0.645	0.519	0.345	0.73	0.043	0.966
HG01785	EUR	-1565	0.118	-1686	0.092	-1632	0.103	-2304	0.021	-0.142	0.887	-0.971	0.331	0.606	0.545	0.67	0.503
HG01786	EUR	0.194	0.846	-1613	0.107	-1498	0.134	-1174	0.24	0.533	0.594	0.086	0.932	0.606	0.545	0.67	0.503
HG01789	EUR	1354	0.176	1338	0.181	1062	0.288	1665	0.096	-0.35	0.726	0.614	0.539	0.606	0.545	0.67	0.503
HG01790	EUR	1163	0.245	1429	0.153	1.31	0.19	1941	0.052	-0.635	0.525	0.614	0.539	0.606	0.545	0.596	0.551
HG01791	EUR	0.685	0.493	1429	0.153	0.374	0.708	0.962	0.336	0.091	0.927	0.801	0.423	0.494	0.621	0.67	0.503
HG02215	EUR	0.467	0.64	0.627	0.53	2151	0.031	1941	0.052	-0.402	0.688	0.956	0.339	0.606	0.545	0.67	0.503
HG02219	EUR	-1.47	0.142	-1231	0.218	-0.237	0.812	-1325	0.185	0.091	0.927	-0.598	0.55	0.606	0.545	0.486	0.627
HG02220	EUR	-2.07	0.038	-1249	0.212	0.393	0.694	-0.872	0.383	0.688	0.491	0.117	0.907	0.606	0.545	0.412	0.68
HG02221	EUR	0.072	0.943	-1.03	0.303	-1116	0.264	-0.646	0.518	1311	0.19	0.552	0.581	0.345	0.73	0.375	0.708
HG02223	EUR	0.563	0.574	0.227	0.821	1157	0.247	0.962	0.336	0.273	0.785	0.801	0.423	0.569	0.57	0.338	0.735
HG02224	EUR	1231	0.218	0.773	0.439	-0.237	0.812	0.886	0.375	0.039	0.969	0.739	0.46	0.606	0.545	0.67	0.503
HG02230	EUR	-0.42	0.675	0.445	0.656	-0.715	0.475	-0.47	0.638	0.351	0.726	0.21	0.834	0.606	0.545	0.67	0.503
HG02231	EUR	0.644	0.519	0.536	0.592	0.202	0.84	0.409	0.683	0.221	0.825	0.583	0.56	0.606	0.545	0.67	0.503
HG02232	EUR	0.44	0.66	-0.283	0.777	-0.046	0.963	-0.244	0.807	0.74	0.459	0.801	0.423	0.122	0.903	0.117	0.907
HG02233	EUR	-1783	0.075	-0.429	0.668	1711	0.087	0.56	0.576	-0.194	0.846	0.086	0.932	0.122	0.903	0.006	0.995
HG02235	EUR	1354	0.176	1429	0.153	0.298	0.766	1263	0.207	0.247	0.805	1174	0.24	0.234	0.815	0.227	0.82
HG02236	EUR	0.685	0.493	-0.575	0.565	-0.409	0.682	-0.671	0.502	0.169	0.866	0.086	0.932	0.196	0.844	0.154	0.878
HG02238	EUR	-0.992	0.321	-0.684	0.494	0.68	0.497	-0.119	0.906	-0.713	0.476	-0.567	0.571	0.01	0.992	0.043	0.966
HG02239	EUR	-0.269	0.788	-0.119	0.905	-0.734	0.463	-0.646	0.518	-0.116	0.907	-0.132	0.895	-0.176	0.86	-0.51	0.61
NA06984	EUR	1354	0.176	0.682	0.495	-0.218	0.827	0.308	0.758	2.22	0.026	1796	0.073	0.606	0.545	0.596	0.551
NA06985	EUR	0.208	0.835	0.882	0.378	0.183	0.855	0.66	0.509	0.169	0.866	0.241	0.809	0.308	0.758	0.523	0.601
NA06986	EUR	-0.392	0.695	0.536	0.592	1062	0.288	0.509	0.61	0.273	0.785	0.179	0.858	0.606	0.545	0.67	0.503
NA06989	EUR	0.603	0.546	0.846	0.398	-0.333	0.739	0.635	0.525	0.273	0.785	0.303	0.762	0.606	0.545	0.67	0.503
NA06994	EUR	1231	0.218	0.482	0.63	-1556	0.12	-0.596	0.551	0.714	0.475	0.552	0.581	0.606	0.545	0.633	0.527
NA07000	EUR	0.59	0.555	0.846	0.398	-1231	0.218	-0.395	0.693	0.584	0.559	-0.007	0.994	0.606	0.545	0.523	0.601
NA07037	EUR	0.249	0.804	-0.447	0.655	0.508	0.612	-0.395	0.693	0.974	0.33	0.583	0.56	0.606	0.545	0.67	0.503
NA07048	EUR	-0.433	0.665	1429	0.153	0.412	0.68	1138	0.255	0.714	0.475	0.894	0.371	0.606	0.545	0.596	0.551
NA07051	EUR	-0.038	0.97	0.755	0.45	0.183	0.855	0.585	0.559	0.87	0.384	0.521	0.602	0.606	0.545	0.67	0.503
NA07056	EUR	0.262	0.793	0.7	0.484	1578	0.115	1439	0.15	1571	0.116	1796	0.073	0.606	0.545	0.67	0.503
NA07347	EUR	1354	0.176	0.882	0.378	0.221	0.825	0.509	0.61	-0.013	0.99	0.521	0.602	0.606	0.545	0.67	0.503
NA07357	EUR	-3066	0.002	-0.793	0.428	-0.027	0.978	0.585	0.559	-0.921	0.357	-1438	0.151	0.606	0.545	0.523	0.601
NA10847	EUR	0.822	0.411	0.846	0.398	1043	0.297	0.736	0.462	0.584	0.559	0.677	0.499	0.606	0.545	0.67	0.503
NA10851	EUR	0.603	0.546	0.882	0.378	-1002	0.317	-0.671	0.502	0.74	0.459	0.117	0.907	0.606	0.545	0.67	0.503
NA11829	EUR	0.412	0.68	0.591	0.555	1062	0.288	0.71	0.477	0.948	0.343	0.925	0.355	0.606	0.545	0.596	0.551
NA11830	EUR	-0.024	0.981	1429	0.153	-0.008	0.994	0.007	0.994	0.507	0.612	0.335	0.738	0.457	0.648	0.375	0.708
NA11831	EUR	-0.556	0.578	0.154	0.878	-0.428	0.668	0.585	0.559	-0.584	0.56	-0.722	0.47	0.606	0.545	0.67	0.503
NA11832	EUR	1354	0.176	0.117	0.907	1253	0.21	0.56	0.576	0.325	0.745	0.614	0.539	0.606	0.545	0.67	0.503
NA11840	EUR	-1115	0.265	1429	0.153	-0.6	0.548	0.158	0.875	1467	0.142	0.708	0.479	0.196	0.844	0.154	0.878
NA11843	EUR	0.644	0.519	0.518	0.604	-1021	0.307	0.107	0.914	0.403	0.687	0.21	0.834	0.606	0.545	0.67	0.503
NA11881	EUR	0.372	0.71	1429	0.153	1.1	0.271	1062	0.288	-0.168	0.866	0.241	0.809	0.494	0.621	0.301	0.763
NA11892	EUR	1354	0.176	0.791	0.429	0.164	0.87	0.585	0.559	-0.246	0.806	-0.101	0.92	0.457	0.648	0.67	0.503
NA11893	EUR	-1265	0.206	1429	0.153	-0.218	0.827	0.61	0.542	0.299	0.765	-0.007	0.994	0.606	0.545	0.486	0.627
NA11894	EUR	-0.365	0.715	-0.229	0.819	0.126	0.9	0.208	0.835	0.039	0.969	-0.505	0.614	0.606	0.545	0.67	0.503
NA11918	EUR	0.181	0.857	-0.721	0.471	-1422	0.155	-0.47	0.638	1104	0.27	0.49	0.624	0.494	0.621	0.486	0.627
NA11919	EUR	-0.133	0.894	0.3	0.765	1348	0.178	0.635	0.525	0.844	0.399	0.801	0.423	0.606	0.545	0.67	0.503
NA11920	EUR	0.194	0.846	1429	0.153	0.622	0.534	1138	0.255	-0.013	0.99	0.583	0.56	0.606	0.545	0.67	0.503
NA11930	EUR	-0.392	0.695	-1067	0.286	0.183	0.855	-0.546	0.585	-0.661	0.508	-0.567	0.571	0.606	0.545	0.67	0.503
NA11931	EUR	0.59	0.555	-0.83	0.407	-1231	0.218	-0.998	0.318	-0.454	0.65	-0.567	0.571	0.606	0.545	0.67	0.503
NA11932	EUR	-0.351	0.725	0.81	0.418	0.508	0.612	1037	0.3	1259	0.208	1205	0.228	0.606	0.545	0.67	0.503
NA11933	EUR	0.849	0.396	0.664	0.507	-0.486	0.627	-0.546	0.585	-0.038	0.969	0.241	0.809	0.606	0.545	0.67	0.503
NA11992	EUR	-0.229	0.819	-0.247	0.805	-0.371	0.711	0.359	0.72	1804	0.071	1578	0.115	0.606	0.545	0.67	0.503
NA11994	EUR	0.344	0.731	-0.684	0.494	-1613	0.107	-1852	0.064	0.714	0.475	0.148	0.882	0.42	0.675	0.486	0.627
NA11995	EUR	0.59	0.555	1429	0.153	0.813	0.416	1941	0.052	0.507	0.612	0.552	0.581	0.606	0.545	0.67	0.503
NA12003	EUR	-1565	0.118	1429	0.153	-0.81	0.418	-0.345	0.73	0.351	0.726	-0.38	0.704	0.308	0.758	0.301	0.763
NA12004	EUR	1217	0.224	-0.393	0.695	0.641	0.521	0.007	0.994	0.662	0.508	0.832	0.405	0.606	0.545	0.67	0.503
NA12005	EUR	1204	0.229	1429	0.153	1941	0.052	1941	0.052	-0.064	0.949	0.925	0.355	0.606	0.545	0.67	0.503
NA12006	EUR	1354	0.176	0.627	0.53	-0.333	0.739	0.384	0.701	-0.48	0.631	-0.225	0.822	0.345	0.73	0.67	0.503
NA12043	EUR	1354	0.176	1156	0.248	0.24	0.81	0.635	0.525	0.143	0.886	0.552	0.581	0.606	0.545	0.67	0.503
NA12044	EUR	1354	0.176	-0.229	0.819	0.565	0.572	0.585	0.559	1882	0.06	1578	0.115	0.606	0.545	0.596	0.551
NA12045	EUR	0.535	0.592	1429	0.153	-0.104	0.917	0.56	0.576	-0.064	0.949	0.117	0.907	0.606	0.545	0.486	0.627
NA12046	EUR	1354	0.176	1247	0.212	0.431	0.666	0.384	0.701	-0.22	0.826	0.148	0.882	0.606	0.545	0.412	0.68
NA12058	EUR	1354	0.176	0.227	0.821	0.527	0.598	0.836	0.403	-0.142	0.887	0.708	0.479	0.606	0.545	0.67	0.503
NA12144	EUR	-0.188	0.851	-0.684	0.494	-0.486	0.627	-0.395	0.693	-0.661	0.508	-0.598	0.55	0.42	0.675	0.67	0.503
NA12154	EUR	-0.897	0.37	0.882	0.378	-0.906	0.365	0.183	0.855	0.247	0.805	-0.598	0.55	0.606	0.545	0.67	0.503
NA12155	EUR	0.426	0.67	1429	0.153	1234	0.217	1313	0.189	0.948	0.343	0.832	0.405	0.606	0.545	0.67	0.503
NA12156	EUR	1354	0.176	-0.302	0.763	-0.715	0.475	-0.244	0.807	1623	0.105	1143	0.253	0.383	0.702	0.633	0.527
NA12234	EUR	-0.856	0.392	-1048	0.294	1176	0.239	-0.093	0.926	0.195	0.845	-0.256	0.798	0.606	0.545	0.67	0.503
NA12249	EUR	0.453	0.65	1429	0.153	-1651	0.099	-1149	0.251	0.247	0.805	-0.007	0.994	0.606	0.545	0.523	0.601
NA12272	EUR	0.453	0.65	0.864	0.387	0.393	0.694	0.007	0.994	0.013	0.989	0.148	0.882	0.606	0.545	0.67	0.503
NA12273	EUR	1354	0.176	-1759	0.079	-0.658	0.511	-1325	0.185	0.065	0.948	-0.163	0.871	0.606	0.545	0.67	0.503
NA12275	EUR	0.563	0.574	1429	0.153	-1441	0.15	-0.043	0.965	0.481	0.631	-0.007	0.994	0.606	0.545	0.523	0.601
NA12282	EUR	0.344	0.731	0.482	0.63	-0.18	0.857	0.509	0.61	0.481	0.631	0.49	0.624	0.606	0.545	0.486	0.627
NA12283	EUR	0.249	0.804	1429	0.153	1444	0.149	1213	0.225	-0.713	0.476	0.117	0.907	0.606	0.545	0.301	0.763
NA12286	EUR	-0.488	0.626	0.099	0.921	-1288	0.198	-1.35	0.177	0.896	0.37	0.428	0.669	0.494	0.621	0.006	0.995
NA12287	EUR	0.194	0.846	0.245	0.807	-1135	0.256	-0.068	0.945	0.091	0.927	0.21	0.834	0.606	0.545	0.67	0.503
NA12340	EUR	0.372	0.71	-0.265	0.791	0.47	0.639	-0.068	0.945	0.844	0.399	0.77	0.441	0.606	0.545	0.67	0.503
NA12341	EUR	-1879	0.06	0.591	0.555	0.565	0.572	1213	0.225	-0.09	0.928	-0.163	0.871	0.569	0.57	0.486	0.627
NA12342	EUR	-0.447	0.655	0.992	0.321	-0.352	0.725	0.158	0.875	-0.142	0.887	-0.07	0.945	0.606	0.545	0.67	0.503
NA12347	EUR	0.044	0.965	0.5	0.617	-0.868	0.386	0.133	0.895	0.117	0.907	-0.163	0.871	0.606	0.545	0.596	0.551
NA12348	EUR	-0.392	0.695	-1.54	0.123	-0.658	0.511	-0.973	0.331	-0.739	0.46	-0.971	0.331	0.308	0.758	0.227	0.82
NA12383	EUR	0.876	0.381	0.591	0.555	0.183	0.855	0.057	0.954	0.065	0.948	0.024	0.981	0.606	0.545	0.67	0.503
NA12399	EUR	0.753	0.451	0.372	0.71	1387	0.166	0.786	0.432	1181	0.237	1267	0.205	0.606	0.545	0.67	0.503
NA12400	EUR	0.999	0.318	0.3	0.765	-0.027	0.978	0.509	0.61	0.792	0.428	1112	0.266	0.606	0.545	0.67	0.503
NA12413	EUR	-0.801	0.423	1119	0.263	1004	0.315	1012	0.312	-0.324	0.746	0.272	0.785	0.345	0.73	0.412	0.68
NA12414	EUR	-1197	0.231	-1395	0.163	-0.581	0.561	-0.872	0.383	0.377	0.706	0.055	0.956	0.606	0.545	0.559	0.576
NA12489	EUR	1354	0.176	1156	0.248	-0.104	0.917	0.484	0.628	0.87	0.384	1392	0.164	0.606	0.545	0.596	0.551
NA12546	EUR	-0.638	0.524	-0.793	0.428	0.89	0.374	0.133	0.895	-0.999	0.318	-0.691	0.489	0.606	0.545	0.523	0.601
NA12716	EUR	0.112	0.91	0.263	0.792	-0.314	0.754	0.007	0.994	-0.48	0.631	-0.505	0.614	0.606	0.545	0.67	0.503
NA12717	EUR	1354	0.176	1429	0.153	0.489	0.625	0.484	0.628	-0.558	0.577	0.272	0.785	0.606	0.545	0.67	0.503
NA12718	EUR	-1374	0.169	-2251	0.024	-0.123	0.902	-0.219	0.827	-0.635	0.525	-0.722	0.47	0.606	0.545	0.67	0.503
NA12748	EUR	-1647	0.1	-1212	0.225	2074	0.038	0.409	0.683	-0.817	0.414	-0.909	0.363	0.606	0.545	0.486	0.627
NA12749	EUR	0.276	0.782	0.901	0.368	0.03	0.976	0.911	0.362	1155	0.248	1081	0.28	0.606	0.545	0.67	0.503
NA12750	EUR	-1524	0.127	0.026	0.979	-0.027	0.978	-0.294	0.768	0.481	0.631	-0.039	0.969	0.606	0.545	0.67	0.503
NA12751	EUR	0.426	0.67	-1522	0.128	-0.218	0.827	-0.32	0.749	0.195	0.845	0.397	0.692	0.606	0.545	0.449	0.654
NA12760	EUR	-1783	0.075	-2105	0.035	-0.314	0.754	-1048	0.295	0.896	0.37	0.241	0.809	0.569	0.57	0.633	0.527
NA12761	EUR	-1661	0.097	-1249	0.212	1291	0.197	0.233	0.816	1078	0.281	0.614	0.539	0.457	0.648	0.596	0.551
NA12762	EUR	0.535	0.592	-0.083	0.934	1501	0.133	0.736	0.462	0.377	0.706	0.49	0.624	0.606	0.545	0.67	0.503
NA12763	EUR	1354	0.176	1429	0.153	2495	0.013	1941	0.052	-0.038	0.969	0.645	0.519	0.606	0.545	0.67	0.503
NA12775	EUR	0.467	0.64	0.409	0.683	0.47	0.639	-0.797	0.425	0.377	0.706	0.055	0.956	0.606	0.545	0.67	0.503
NA12776	EUR	1354	0.176	1429	0.153	1119	0.263	1062	0.288	0.662	0.508	1019	0.308	0.122	0.903	0.375	0.708
NA12777	EUR	0.085	0.932	1429	0.153	0.966	0.334	1941	0.052	0.844	0.399	1267	0.205	0.606	0.545	0.67	0.503
NA12778	EUR	0.781	0.435	1429	0.153	0.355	0.723	0.66	0.509	0.221	0.825	0.428	0.669	0.606	0.545	0.67	0.503
NA12812	EUR	0.631	0.528	-0.921	0.357	0.47	0.639	0.233	0.816	-1025	0.305	0.055	0.956	0.606	0.545	0.67	0.503
NA12813	EUR	-1061	0.289	-0.593	0.553	-1842	0.065	-0.847	0.397	-0.194	0.846	-0.505	0.614	0.606	0.545	0.67	0.503
NA12814	EUR	1354	0.176	-0.83	0.407	0.068	0.946	0.208	0.835	1623	0.105	1734	0.083	0.532	0.595	0.523	0.601
NA12815	EUR	0.794	0.427	-0.484	0.629	1157	0.247	1364	0.173	-0.09	0.928	0.708	0.479	0.606	0.545	0.633	0.527
NA12827	EUR	0.126	0.9	1429	0.153	0.813	0.416	1.64	0.101	0.377	0.706	0.894	0.371	0.494	0.621	0.523	0.601
NA12828	EUR	1354	0.176	0.846	0.398	0.794	0.427	0.56	0.576	0.221	0.825	0.614	0.539	0.532	0.595	0.67	0.503
NA12829	EUR	0.699	0.485	1429	0.153	0.794	0.427	1615	0.106	-0.532	0.595	0.272	0.785	0.569	0.57	0.67	0.503
NA12830	EUR	0.017	0.986	-0.884	0.376	0.756	0.45	0.736	0.462	0.662	0.508	0.987	0.323	0.569	0.57	0.596	0.551
NA12842	EUR	-0.119	0.905	-0.393	0.695	-0.581	0.561	-0.571	0.568	0.533	0.594	0.366	0.715	0.606	0.545	0.67	0.503
NA12843	EUR	-0.229	0.819	0.3	0.765	0.049	0.961	0.158	0.875	0.351	0.726	0.055	0.956	0.457	0.648	0.449	0.654
NA12872	EUR	-1006	0.314	-1868	0.062	-2.11	0.035	-2.48	0.013	-0.999	0.318	-1873	0.061	0.234	0.815	0.227	0.82
NA12873	EUR	0.549	0.583	-1121	0.262	-1384	0.166	-1953	0.051	0.169	0.866	-0.443	0.658	0.457	0.648	0.412	0.68
NA12874	EUR	1354	0.176	1429	0.153	0.049	0.961	1087	0.277	0.091	0.927	0.49	0.624	0.606	0.545	0.596	0.551
NA12878	EUR	0.058	0.954	-0.065	0.948	-0.6	0.548	-0.571	0.568	0.766	0.444	0.521	0.602	0.532	0.595	0.559	0.576
NA12889	EUR	0.576	0.565	1429	0.153	0.355	0.723	0.886	0.375	1207	0.227	1329	0.184	0.606	0.545	0.67	0.503
NA12890	EUR	-0.447	0.655	0.336	0.737	-0.467	0.641	-0.294	0.768	1	0.317	0.645	0.519	0.606	0.545	0.523	0.601
NA20502	EUR	-0.542	0.588	1429	0.153	-0.963	0.335	-0.294	0.768	1415	0.157	1.05	0.294	0.606	0.545	0.523	0.601
NA20503	EUR	-1483	0.138	0.391	0.696	1826	0.068	1163	0.245	-0.22	0.826	0.117	0.907	0.606	0.545	0.523	0.601
NA20504	EUR	-0.556	0.578	-0.557	0.578	-0.543	0.587	0.509	0.61	-0.973	0.331	-0.722	0.47	0.308	0.758	0.523	0.601
NA20505	EUR	0.603	0.546	0.828	0.408	-0.237	0.812	0.535	0.593	0.039	0.969	0.21	0.834	0.606	0.545	0.523	0.601
NA20506	EUR	-0.365	0.715	1429	0.153	0.336	0.737	0.459	0.646	0.143	0.886	-0.349	0.727	0.42	0.675	0.338	0.735
NA20507	EUR	1354	0.176	0.427	0.669	1062	0.288	0.409	0.683	0.766	0.444	0.645	0.519	0.606	0.545	0.67	0.503
NA20508	EUR	-1661	0.097	0.263	0.792	0.833	0.405	0.836	0.403	-0.09	0.928	-0.163	0.871	0.494	0.621	0.412	0.68
NA20509	EUR	-2302	0.021	-0.775	0.438	0.584	0.559	-0.42	0.674	0.636	0.525	0.397	0.692	0.345	0.73	0.301	0.763
NA20510	EUR	0.344	0.731	0.846	0.398	-1441	0.15	-0.747	0.455	0.714	0.475	0.49	0.624	0.606	0.545	0.449	0.654
NA20511	EUR	-1101	0.271	0.555	0.579	0.985	0.324	1339	0.181	0.429	0.668	0.49	0.624	0.383	0.702	0.375	0.708
NA20512	EUR	1354	0.176	1429	0.153	-1193	0.233	0.183	0.855	0.455	0.649	0.521	0.602	0.606	0.545	0.523	0.601
NA20513	EUR	-1647	0.1	-0.648	0.517	-0.677	0.499	-0.973	0.331	-0.064	0.949	-0.132	0.895	0.196	0.844	0.375	0.708
NA20514	EUR	0.863	0.388	-0.229	0.819	0.928	0.353	1615	0.106	0.636	0.525	1578	0.115	0.606	0.545	0.412	0.68
NA20515	EUR	-0.501	0.616	-2378	0.017	0.355	0.723	-2103	0.035	1026	0.305	0.241	0.809	0.606	0.545	0.67	0.503
NA20516	EUR	0.167	0.867	0.755	0.45	-2301	0.021	-0.872	0.383	0.636	0.525	0.241	0.809	0.606	0.545	0.486	0.627
NA20517	EUR	1354	0.176	0.828	0.408	1692	0.091	1941	0.052	0.429	0.668	0.956	0.339	0.606	0.545	0.596	0.551
NA20518	EUR	0.358	0.72	-0.575	0.565	0.584	0.559	0.208	0.835	0.221	0.825	0.055	0.956	0.606	0.545	0.67	0.503
NA20519	EUR	-0.242	0.809	-0.702	0.482	-0.123	0.902	-1098	0.272	-0.869	0.385	-0.754	0.451	0.606	0.545	0.523	0.601
NA20520	EUR	0.385	0.7	-0.648	0.517	-0.295	0.768	-0.194	0.846	0.662	0.508	0.863	0.388	0.606	0.545	0.523	0.601
NA20521	EUR	0.126	0.9	-0.247	0.805	0.431	0.666	0.811	0.417	0.325	0.745	0.739	0.46	0.606	0.545	0.523	0.601
NA20522	EUR	-0.147	0.883	-1012	0.312	-0.639	0.523	-0.546	0.585	-0.973	0.331	-1189	0.235	0.606	0.545	0.412	0.68
NA20524	EUR	-0.474	0.635	0.263	0.792	-1919	0.055	-1526	0.127	0.403	0.687	-0.007	0.994	0.606	0.545	0.633	0.527
NA20525	EUR	1354	0.176	-0.174	0.862	0.699	0.485	0.057	0.954	1519	0.129	1.36	0.174	0.308	0.758	0.375	0.708
NA20527	EUR	-0.256	0.798	-0.21	0.833	2495	0.013	0.987	0.324	-0.116	0.907	0.117	0.907	0.606	0.545	0.633	0.527
NA20528	EUR	-0.256	0.798	-0.393	0.695	0.813	0.416	0.685	0.493	-0.064	0.949	0.024	0.981	0.159	0.874	0.264	0.792
NA20529	EUR	-0.433	0.665	-0.484	0.629	1.75	0.08	0.585	0.559	0.818	0.413	0.708	0.479	0.606	0.545	0.596	0.551
NA20530	EUR	0.644	0.519	1429	0.153	1406	0.16	1941	0.052	-0.402	0.688	0.335	0.738	0.457	0.648	0.559	0.576
NA20531	EUR	1354	0.176	1429	0.153	0.317	0.751	1238	0.216	-2011	0.044	-1251	0.211	0.606	0.545	0.486	0.627
NA20532	EUR	0.713	0.476	0.846	0.398	0.24	0.81	0.585	0.559	1207	0.227	1.36	0.174	0.42	0.675	0.449	0.654
NA20533	EUR	0.426	0.67	0.136	0.892	0.317	0.751	0.66	0.509	-0.35	0.726	-0.256	0.798	0.159	0.874	0.486	0.627
NA20534	EUR	0.631	0.528	0.755	0.45	1329	0.184	1263	0.207	1233	0.217	1547	0.122	0.606	0.545	0.633	0.527
NA20535	EUR	-0.242	0.809	1065	0.287	0.317	0.751	1439	0.15	0.584	0.559	0.801	0.423	0.606	0.545	0.523	0.601
NA20536	EUR	-0.106	0.916	-0.229	0.819	-0.505	0.614	-0.244	0.807	0.143	0.886	-0.318	0.75	0.606	0.545	0.633	0.527
NA20538	EUR	1217	0.224	0.372	0.71	0.833	0.405	1263	0.207	1311	0.19	1578	0.115	0.606	0.545	0.633	0.527
NA20539	EUR	0.194	0.846	-0.156	0.876	-0.83	0.407	-0.948	0.343	0.922	0.357	0.335	0.738	0.606	0.545	0.67	0.503
NA20540	EUR	0.167	0.867	0.445	0.656	0.298	0.766	0.359	0.72	1155	0.248	1019	0.308	0.606	0.545	0.596	0.551
NA20541	EUR	0.262	0.793	1192	0.233	0.336	0.737	1012	0.312	0.351	0.726	0.49	0.624	0.606	0.545	0.633	0.527
NA20542	EUR	-2575	0.01	1247	0.212	-1403	0.161	-1.5	0.134	1882	0.06	0.925	0.355	0.606	0.545	0.486	0.627
NA20543	EUR	-0.038	0.97	0.536	0.592	-1785	0.074	-1124	0.261	-0.765	0.444	-1375	0.169	0.606	0.545	0.67	0.503
NA20544	EUR	1354	0.176	1.01	0.312	-0.619	0.536	0.158	0.875	-0.09	0.928	0.272	0.785	0.606	0.545	0.67	0.503
NA20581	EUR	1354	0.176	1301	0.193	0.336	0.737	1112	0.266	0.117	0.907	0.024	0.981	0.606	0.545	0.67	0.503
NA20582	EUR	0.453	0.65	0.555	0.579	-0.562	0.574	0.535	0.593	-0.038	0.969	0.086	0.932	0.606	0.545	0.486	0.627
NA20585	EUR	1354	0.176	-0.21	0.833	0.565	0.572	-0.043	0.965	-0.22	0.826	-0.412	0.681	0.606	0.545	0.486	0.627
NA20586	EUR	-1115	0.265	0.482	0.63	-1422	0.155	-0.32	0.749	-0.298	0.766	-0.94	0.347	0.606	0.545	0.67	0.503
NA20587	EUR	0.617	0.537	-0.338	0.735	0.011	0.991	-0.144	0.886	-0.609	0.542	-0.412	0.681	0.606	0.545	0.559	0.576
NA20588	EUR	0.522	0.602	-1.03	0.303	1004	0.315	0.133	0.895	1.83	0.067	1578	0.115	0.606	0.545	0.559	0.576
NA20589	EUR	0.181	0.857	1429	0.153	0.565	0.572	0.585	0.559	-0.272	0.786	-0.101	0.92	0.606	0.545	0.375	0.708
NA20752	EUR	-0.474	0.635	0.627	0.53	-1345	0.178	-1249	0.212	2271	0.023	1516	0.13	0.606	0.545	0.596	0.551
NA20753	EUR	-0.501	0.616	-1.14	0.254	0.107	0.915	0.032	0.974	0.455	0.649	0.148	0.882	0.606	0.545	0.559	0.576
NA20754	EUR	-0.801	0.423	-0.957	0.338	0.412	0.68	-0.043	0.965	-0.687	0.492	-0.443	0.658	0.532	0.595	0.449	0.654
NA20755	EUR	-1565	0.118	1247	0.212	0.489	0.625	1715	0.086	1285	0.199	1267	0.205	0.606	0.545	0.67	0.503
NA20756	EUR	-2234	0.026	-0.83	0.407	0.298	0.766	-0.395	0.693	0.766	0.444	0.148	0.882	0.42	0.675	0.191	0.849
NA20757	EUR	-1142	0.253	-0.156	0.876	-0.314	0.754	0.384	0.701	0.948	0.343	0.117	0.907	0.308	0.758	0.301	0.763
NA20758	EUR	-0.829	0.407	0.336	0.737	-0.256	0.798	-0.068	0.945	0.766	0.444	0.086	0.932	0.606	0.545	0.449	0.654
NA20759	EUR	-2165	0.03	0.409	0.683	-0.677	0.499	-0.294	0.768	-0.687	0.492	-1.22	0.223	0.457	0.648	0.301	0.763
NA20760	EUR	-1047	0.295	-1.34	0.18	-0.008	0.994	-0.345	0.73	-0.428	0.669	-0.505	0.614	0.271	0.786	0.338	0.735
NA20761	EUR	0.863	0.388	0.609	0.542	0.641	0.521	0.459	0.646	1078	0.281	1329	0.184	0.606	0.545	0.486	0.627
NA20762	EUR	0.453	0.65	-0.793	0.428	-1365	0.172	-1626	0.104	-0.791	0.429	-0.909	0.363	0.606	0.545	0.523	0.601
NA20763	EUR	1354	0.176	0.045	0.964	0.336	0.737	0.434	0.664	1415	0.157	1516	0.13	0.606	0.545	0.559	0.576
NA20764	EUR	1354	0.176	1429	0.153	-0.428	0.668	0.509	0.61	-0.038	0.969	0.148	0.882	0.606	0.545	0.412	0.68
NA20765	EUR	1354	0.176	1429	0.153	-0.505	0.614	0.359	0.72	-0.921	0.357	-0.598	0.55	0.308	0.758	0.449	0.654
NA20766	EUR	-1538	0.124	-0.666	0.505	0.164	0.87	-0.596	0.551	-0.376	0.707	-0.567	0.571	0.606	0.545	0.486	0.627
NA20767	EUR	0.726	0.468	1046	0.295	-0.104	0.917	0.409	0.683	0.091	0.927	0.303	0.762	0.345	0.73	0.227	0.82
NA20768	EUR	-0.051	0.959	0.227	0.821	0.183	0.855	0.484	0.628	0.325	0.745	0.428	0.669	0.606	0.545	0.67	0.503
NA20769	EUR	1149	0.251	-1212	0.225	0.89	0.374	0.133	0.895	0.792	0.428	0.645	0.519	0.569	0.57	0.67	0.503
NA20770	EUR	-0.106	0.916	-0.101	0.919	-1498	0.134	0.057	0.954	0.169	0.866	0.179	0.858	0.606	0.545	0.375	0.708
NA20771	EUR	0.904	0.366	-0.848	0.396	0.298	0.766	-0.119	0.906	1129	0.259	1143	0.253	0.606	0.545	0.67	0.503
NA20772	EUR	1122	0.262	0.828	0.408	-0.409	0.682	0.158	0.875	-0.038	0.969	-0.101	0.92	0.569	0.57	0.67	0.503
NA20773	EUR	1354	0.176	0.117	0.907	0.259	0.795	0.635	0.525	0.974	0.33	0.987	0.323	0.606	0.545	0.523	0.601
NA20774	EUR	1.19	0.234	1429	0.153	-0.218	0.827	0.911	0.362	-0.298	0.766	-0.38	0.704	0.457	0.648	0.449	0.654
NA20775	EUR	-0.829	0.407	-0.484	0.629	-0.276	0.783	-0.445	0.656	0.533	0.594	-0.039	0.969	0.383	0.702	0.301	0.763
NA20778	EUR	0.385	0.7	-0.702	0.482	0.89	0.374	0.484	0.628	1545	0.122	1298	0.194	0.606	0.545	0.67	0.503
NA20783	EUR	-0.447	0.655	-0.994	0.32	-0.734	0.463	-0.043	0.965	0.143	0.886	0.21	0.834	0.606	0.545	0.67	0.503
NA20785	EUR	0.808	0.419	0.245	0.807	0.087	0.93	0.761	0.447	0.299	0.765	0.241	0.809	0.457	0.648	0.412	0.68
NA20786	EUR	0.549	0.583	-0.265	0.791	-0.677	0.499	-0.822	0.411	0.143	0.886	-0.505	0.614	0.606	0.545	0.596	0.551
NA20787	EUR	-1115	0.265	-1959	0.05	-1.04	0.298	-2154	0.031	0.429	0.668	-0.505	0.614	0.606	0.545	0.67	0.503
NA20790	EUR	0.044	0.965	1429	0.153	1215	0.225	1941	0.052	1155	0.248	1143	0.253	0.606	0.545	0.596	0.551
NA20792	EUR	1245	0.213	1429	0.153	0.259	0.795	1163	0.245	-0.713	0.476	-0.349	0.727	0.606	0.545	0.67	0.503
NA20795	EUR	-2124	0.034	0.099	0.921	0.068	0.946	-0.093	0.926	1104	0.27	0.677	0.499	0.606	0.545	0.449	0.654
NA20796	EUR	-0.324	0.746	0.5	0.617	0.431	0.666	0.082	0.934	-0.921	0.357	-1033	0.301	0.606	0.545	0.67	0.503
NA20797	EUR	1354	0.176	1429	0.153	1272	0.203	1.69	0.091	0.61	0.542	0.832	0.405	0.606	0.545	0.375	0.708
NA20798	EUR	-1606	0.108	-1741	0.082	-0.619	0.536	-1.35	0.177	0.688	0.491	-0.07	0.945	0.606	0.545	0.633	0.527
NA20799	EUR	-0.501	0.616	-0.338	0.735	-0.085	0.933	-0.495	0.62	0.481	0.631	-0.132	0.895	0.606	0.545	0.486	0.627
NA20800	EUR	-0.229	0.819	0.682	0.495	0.947	0.344	1087	0.277	0.558	0.577	1143	0.253	0.606	0.545	0.633	0.527
NA20801	EUR	1354	0.176	-0.047	0.963	0.565	0.572	0.183	0.855	0.403	0.687	0.77	0.441	0.42	0.675	0.559	0.576
NA20802	EUR	-0.897	0.37	-2.67	0.008	-1326	0.185	-1802	0.072	1467	0.142	0.645	0.519	0.532	0.595	0.523	0.601
NA20803	EUR	-1156	0.248	-0.174	0.862	0.603	0.546	0.459	0.646	1571	0.116	1392	0.164	0.606	0.545	0.633	0.527
NA20804	EUR	-1565	0.118	-0.01	0.992	0.221	0.825	0.233	0.816	0.039	0.969	-0.349	0.727	0.271	0.786	0.301	0.763
NA20805	EUR	1354	0.176	0.609	0.542	-0.085	0.933	1163	0.245	1597	0.11	1.92	0.055	0.606	0.545	0.67	0.503
NA20806	EUR	-1497	0.134	0.719	0.472	-1785	0.074	-1752	0.08	0.558	0.577	-0.256	0.798	0.606	0.545	0.559	0.576
NA20807	EUR	1354	0.176	-1212	0.225	0.298	0.766	-0.144	0.886	0.584	0.559	0.241	0.809	0.606	0.545	0.559	0.576
NA20808	EUR	1354	0.176	0.5	0.617	-0.486	0.627	-0.269	0.788	1493	0.135	1112	0.266	0.532	0.595	0.449	0.654
NA20809	EUR	0.14	0.889	0.755	0.45	-0.83	0.407	0.258	0.796	-0.48	0.631	-0.039	0.969	0.606	0.545	0.67	0.503
NA20810	EUR	-0.761	0.447	0.882	0.378	0.985	0.324	1263	0.207	1181	0.237	1.36	0.174	0.606	0.545	0.596	0.551
NA20811	EUR	0.208	0.835	-0.174	0.862	1176	0.239	1112	0.266	0.221	0.825	0.335	0.738	0.606	0.545	0.67	0.503
NA20812	EUR	-0.051	0.959	1429	0.153	-0.486	0.627	0.133	0.895	0.74	0.459	0.614	0.539	0.606	0.545	0.559	0.576
NA20813	EUR	-0.051	0.959	0.828	0.408	1043	0.297	1514	0.13	0.273	0.785	1236	0.216	0.606	0.545	0.449	0.654
NA20814	EUR	-0.283	0.777	-1048	0.294	0.24	0.81	0.484	0.628	-0.506	0.613	-0.039	0.969	0.569	0.57	0.375	0.708
NA20815	EUR	-1211	0.226	-0.593	0.553	-2186	0.029	-2405	0.016	-0.558	0.577	-1748	0.08	0.606	0.545	0.449	0.654
NA20818	EUR	0.14	0.889	0.008	0.994	1253	0.21	0.484	0.628	-0.142	0.887	-0.007	0.994	0.606	0.545	0.375	0.708
NA20819	EUR	-0.788	0.431	0.19	0.849	-0.371	0.711	-0.093	0.926	0.558	0.577	0.272	0.785	0.122	0.903	0.117	0.907
NA20821	EUR	-2084	0.037	-1067	0.286	0.47	0.639	0.057	0.954	-0.921	0.357	-1717	0.086	0.494	0.621	0.412	0.68
NA20822	EUR	-1811	0.07	0.445	0.656	-0.639	0.523	-0.244	0.807	-0.376	0.707	-1282	0.2	0.606	0.545	0.486	0.627
NA20826	EUR	-0.351	0.725	-0.138	0.891	-0.81	0.418	-0.445	0.656	-0.713	0.476	-0.629	0.529	0.606	0.545	0.596	0.551
NA20827	EUR	-1.47	0.142	-0.229	0.819	1387	0.166	0.886	0.375	-0.869	0.385	-0.474	0.636	0.569	0.57	0.596	0.551
NA20828	EUR	-0.597	0.551	-0.302	0.763	-0.352	0.725	-0.847	0.397	0.974	0.33	0.335	0.738	0.606	0.545	0.67	0.503
NA20832	EUR	-0.774	0.439	-1194	0.232	0.03	0.976	-0.495	0.62	0.117	0.907	-0.412	0.681	0.606	0.545	0.412	0.68
HG00403	EAS	0.246	0.806	1116	0.264	-1046	0.295	1231	0.218	-0.866	0.387	0.229	0.819	0.782	0.434	0.387	0.699
HG00404	EAS	1346	0.178	1116	0.264	0.252	0.801	1304	0.192	-0.055	0.956	1261	0.207	0.782	0.434	0.851	0.395
HG00406	EAS	-1883	0.06	-0.829	0.407	0.801	0.423	-0.347	0.729	0.396	0.692	-0.896	0.37	0.782	0.434	0.851	0.395
HG00407	EAS	-0.532	0.595	-1708	0.088	-1.57	0.116	-2034	0.042	-0.445	0.656	-0.779	0.436	0.782	0.434	0.851	0.395
HG00409	EAS	-1787	0.074	0.09	0.928	-1021	0.307	-0.64	0.522	-0.289	0.772	-0.615	0.539	0.707	0.48	0.851	0.395
HG00410	EAS	0.365	0.715	-0.442	0.658	-2294	0.022	-0.31	0.757	-0.99	0.322	-1131	0.258	0.782	0.434	0.851	0.395
HG00419	EAS	-1895	0.058	1116	0.264	-0.522	0.602	0.515	0.606	0.552	0.581	-0.474	0.635	0.782	0.434	0.851	0.395
HG00421	EAS	1059	0.29	0.543	0.587	1.5	0.134	0.772	0.44	1892	0.058	1074	0.283	0.782	0.434	0.851	0.395
HG00422	EAS	-1464	0.143	-0.362	0.717	-0.672	0.502	-0.787	0.431	0.319	0.75	-0.943	0.346	0.782	0.434	0.851	0.395
HG00428	EAS	0.114	0.909	1116	0.264	-0.247	0.805	1359	0.174	0.225	0.822	1402	0.161	0.782	0.434	0.851	0.395
HG00436	EAS	-0.591	0.554	0.263	0.792	-0.01	0.992	0.075	0.94	-0.164	0.869	0.136	0.892	0.782	0.434	0.851	0.395
HG00437	EAS	0.222	0.825	-0.123	0.902	-2182	0.029	-0.97	0.332	0.786	0.432	-0.005	0.996	0.782	0.434	0.851	0.395
HG00442	EAS	1346	0.178	0.303	0.762	0.739	0.46	0.699	0.485	0.334	0.738	1285	0.199	0.782	0.434	0.851	0.395
HG00443	EAS	0.521	0.603	1116	0.264	-0.06	0.952	1359	0.174	2173	0.03	1566	0.117	0.782	0.434	0.387	0.699
HG00445	EAS	0.808	0.419	0.29	0.772	-0.247	0.805	0.204	0.839	0.49	0.624	0.698	0.485	0.782	0.434	0.851	0.395
HG00446	EAS	0.748	0.455	-0.695	0.487	1325	0.185	0.882	0.378	1176	0.24	0.675	0.5	0.782	0.434	0.851	0.395
HG00448	EAS	-0.292	0.77	-1015	0.31	-2.12	0.034	-0.97	0.332	1191	0.234	0.253	0.8	0.782	0.434	0.696	0.486
HG00449	EAS	1346	0.178	0.943	0.346	0.539	0.59	0.607	0.544	0.396	0.692	1167	0.243	0.782	0.434	0.851	0.395
HG00451	EAS	0.281	0.778	-0.589	0.556	0.789	0.43	-0.347	0.729	-0.554	0.58	0.089	0.929	0.782	0.434	0.851	0.395
HG00452	EAS	1346	0.178	1116	0.264	-0.085	0.932	-0.273	0.785	0.396	0.692	0.909	0.363	0.782	0.434	0.851	0.395
HG00457	EAS	0.186	0.853	0.73	0.466	1.5	0.134	0.919	0.358	0.334	0.738	0.886	0.376	0.782	0.434	0.851	0.395
HG00458	EAS	-0.281	0.779	0.463	0.643	0.289	0.772	0.387	0.699	-0.242	0.808	0.862	0.388	0.782	0.434	0.851	0.395
HG00463	EAS	-0.819	0.413	0.929	0.353	0.913	0.361	0.754	0.451	0.786	0.432	0.581	0.561	0.556	0.578	0.851	0.395
HG00464	EAS	-0.472	0.637	-0.882	0.378	0.988	0.323	-0.016	0.987	-0.164	0.869	-0.709	0.479	0.782	0.434	0.851	0.395
HG00472	EAS	0.126	0.9	-1228	0.219	0.714	0.475	-0.768	0.442	-0.258	0.796	-1201	0.23	0.782	0.434	0.851	0.395
HG00473	EAS	0.389	0.697	0.45	0.653	0.963	0.335	0.204	0.839	0.677	0.498	0.675	0.5	0.782	0.434	0.851	0.395
HG00475	EAS	1346	0.178	1116	0.264	0.027	0.978	1359	0.174	1269	0.204	1566	0.117	0.782	0.434	0.851	0.395
HG00476	EAS	-0.759	0.448	-2254	0.024	-0.272	0.785	-0.658	0.51	0.116	0.908	-0.685	0.493	0.782	0.434	0.851	0.395
HG00478	EAS	-0.651	0.515	0.317	0.751	0.052	0.958	1194	0.232	0.973	0.331	0.98	0.327	0.782	0.434	0.851	0.395
HG00479	EAS	0.855	0.392	1116	0.264	1.5	0.134	1359	0.174	0.49	0.624	1566	0.117	0.782	0.434	0.851	0.395
HG00500	EAS	-0.292	0.77	0.423	0.672	-0.971	0.331	-0.493	0.622	0.1	0.92	-0.38	0.704	0.782	0.434	0.851	0.395
HG00513	EAS	-0.974	0.33	0.81	0.418	-0.747	0.455	0.295	0.768	0.287	0.774	0.018	0.985	0.782	0.434	0.851	0.395
HG00524	EAS	-1416	0.157	-0.429	0.668	-0.31	0.757	-0.292	0.771	-0.866	0.387	-1483	0.138	0.782	0.434	0.851	0.395
HG00525	EAS	1346	0.178	1116	0.264	-0.21	0.834	0.644	0.52	-0.18	0.857	0.276	0.782	0.782	0.434	0.696	0.486
HG00530	EAS	-1022	0.307	1116	0.264	1438	0.151	1359	0.174	-0.133	0.894	0.417	0.677	0.782	0.434	0.851	0.395
HG00531	EAS	-1177	0.239	1116	0.264	0.289	0.772	1359	0.174	-0.476	0.634	-0.005	0.996	0.782	0.434	0.851	0.395
HG00533	EAS	-0.663	0.507	-0.376	0.707	1213	0.225	0.02	0.984	-0.585	0.558	-0.802	0.422	0.782	0.434	0.773	0.439
HG00534	EAS	-0.292	0.77	1116	0.264	1.6	0.11	1359	0.174	0.724	0.469	1097	0.273	0.782	0.434	0.696	0.486
HG00536	EAS	-0.675	0.5	-0.682	0.495	0.689	0.491	0.185	0.853	1705	0.088	1308	0.191	0.782	0.434	0.851	0.395
HG00537	EAS	0.891	0.373	0.61	0.542	-1421	0.155	0.222	0.824	-0.523	0.601	-0.732	0.464	0.782	0.434	0.851	0.395
HG00542	EAS	0.903	0.366	1116	0.264	0.851	0.395	1341	0.18	1.97	0.049	1566	0.117	0.782	0.434	0.773	0.439
HG00543	EAS	0.497	0.619	-1574	0.115	0.427	0.67	-0.622	0.534	-0.445	0.656	-0.333	0.739	0.782	0.434	0.851	0.395
HG00556	EAS	0.317	0.751	-0.176	0.86	-1221	0.222	0.002	0.999	-1707	0.088	-1037	0.3	0.782	0.434	0.851	0.395
HG00557	EAS	-0.52	0.603	0.33	0.741	-0.46	0.646	0.387	0.699	-0.118	0.906	0.159	0.874	0.782	0.434	0.851	0.395
HG00559	EAS	1346	0.178	0.317	0.751	-1109	0.268	0.57	0.568	1472	0.141	0.862	0.388	0.782	0.434	0.851	0.395
HG00560	EAS	-0.866	0.386	1116	0.264	0.077	0.938	1359	0.174	-0.616	0.538	0.534	0.593	0.782	0.434	0.851	0.395
HG00565	EAS	0.604	0.546	-0.802	0.423	-1645	0.1	-1484	0.138	0.724	0.469	0.651	0.515	0.782	0.434	0.851	0.395
HG00566	EAS	0.413	0.68	-0.123	0.902	0.801	0.423	-0.292	0.771	0.225	0.822	0.511	0.61	0.782	0.434	0.851	0.395
HG00580	EAS	-1237	0.216	-1641	0.101	-0.272	0.785	-1649	0.099	-0.367	0.714	-0.92	0.358	0.782	0.434	0.851	0.395
HG00581	EAS	1346	0.178	0.277	0.782	1263	0.207	0.479	0.632	0.178	0.858	1097	0.273	0.782	0.434	0.851	0.395
HG00583	EAS	0.592	0.554	-0.762	0.446	1038	0.299	-0.145	0.885	2111	0.035	1003	0.316	0.782	0.434	0.851	0.395
HG00584	EAS	0.891	0.373	-0.189	0.85	1949	0.051	0.314	0.754	-0.149	0.882	0.323	0.747	0.782	0.434	0.851	0.395
HG00589	EAS	-0.041	0.967	-0.975	0.33	-0.172	0.863	-0.732	0.464	-0.429	0.668	-0.521	0.602	0.782	0.434	0.851	0.395
HG00590	EAS	-0.029	0.977	-2.8	0.005	1063	0.288	-0.768	0.442	0.677	0.498	0.159	0.874	0.782	0.434	0.464	0.642
HG00592	EAS	-1679	0.093	-1148	0.251	-0.197	0.843	-0.915	0.36	-1193	0.233	-1389	0.165	-1.85	0.064	-1235	0.217
HG00593	EAS	0.377	0.706	-0.203	0.839	0.14	0.889	-1.52	0.128	0.552	0.581	-0.099	0.921	0.782	0.434	0.851	0.395
HG00595	EAS	-0.388	0.698	-0.043	0.966	-0.422	0.673	-0.016	0.987	0.895	0.371	0.44	0.66	0.782	0.434	0.851	0.395
HG00596	EAS	0.485	0.628	-1135	0.256	1313	0.189	-0.31	0.757	1.69	0.091	0.253	0.8	0.782	0.434	0.851	0.395
HG00598	EAS	0.664	0.507	1116	0.264	1.35	0.177	1359	0.174	0.319	0.75	1167	0.243	0.782	0.434	0.851	0.395
HG00599	EAS	-1524	0.128	0.65	0.516	-1271	0.204	-1869	0.062	0.957	0.338	-0.193	0.847	0.782	0.434	0.851	0.395
HG00607	EAS	-0.304	0.761	0.13	0.896	1937	0.053	0.68	0.496	-0.725	0.468	-0.896	0.37	0.782	0.434	0.851	0.395
HG00608	EAS	-1.07	0.285	0.317	0.751	1101	0.271	0.735	0.462	-1271	0.204	-0.99	0.322	0.782	0.434	0.851	0.395
HG00610	EAS	-0.352	0.725	-1761	0.078	-0.672	0.502	-1154	0.249	-0.351	0.725	-0.967	0.334	0.782	0.434	0.851	0.395
HG00611	EAS	-0.077	0.938	0.197	0.844	1875	0.061	0.717	0.473	-0.71	0.478	-0.31	0.757	0.03	0.976	0.773	0.439
HG00613	EAS	-1.07	0.285	0.69	0.49	1151	0.25	0.846	0.398	-0.024	0.981	0.628	0.53	0.782	0.434	0.851	0.395
HG00614	EAS	1346	0.178	0.303	0.762	1488	0.137	0.992	0.321	0.21	0.834	1566	0.117	0.782	0.434	0.851	0.395
HG00619	EAS	-1034	0.301	-3359	0.001	-0.247	0.805	-2988	0.003	0.521	0.602	-1553	0.12	0.782	0.434	0.773	0.439
HG00620	EAS	1346	0.178	0.157	0.875	0.402	0.688	0.662	0.508	-0.055	0.956	0.651	0.515	0.782	0.434	0.851	0.395
HG00622	EAS	-0.842	0.4	-0.962	0.336	0.002	0.998	0.057	0.955	-1037	0.3	-1389	0.165	-0.271	0.787	0.233	0.816
HG00623	EAS	0.293	0.769	1116	0.264	-1258	0.208	0.937	0.349	1004	0.315	0.933	0.351	0.782	0.434	0.851	0.395
HG00625	EAS	0.353	0.724	0.317	0.751	-0.073	0.942	-0.108	0.914	-0.648	0.517	-0.591	0.554	0.782	0.434	0.851	0.395
HG00626	EAS	0.281	0.778	-0.043	0.966	1949	0.051	0.497	0.619	0.459	0.646	0.229	0.819	0.782	0.434	0.851	0.395
HG00628	EAS	0.568	0.57	-0.029	0.976	-0.297	0.766	0.277	0.782	-0.554	0.58	0.745	0.456	0.782	0.434	0.851	0.395
HG00629	EAS	0.545	0.586	-0.722	0.47	-1633	0.102	-1631	0.103	-0.757	0.449	-0.896	0.37	0.782	0.434	0.851	0.395
HG00631	EAS	1346	0.178	0.463	0.643	-0.123	0.902	-0.365	0.715	-0.383	0.702	-0.498	0.619	0.782	0.434	0.851	0.395
HG00632	EAS	0.7	0.484	1116	0.264	1013	0.311	1359	0.174	0.646	0.518	1.12	0.263	0.782	0.434	0.851	0.395
HG00634	EAS	-0.304	0.761	-1042	0.298	0.864	0.388	0.259	0.796	-0.803	0.422	-0.615	0.539	0.782	0.434	0.851	0.395
HG00650	EAS	0.27	0.788	-0.176	0.86	0.589	0.556	-0.016	0.987	1674	0.094	1308	0.191	0.782	0.434	0.851	0.395
HG00651	EAS	0.604	0.546	1116	0.264	0.551	0.581	1359	0.174	-0.788	0.431	0.605	0.545	0.782	0.434	0.851	0.395
HG00653	EAS	0.078	0.938	-2.64	0.008	0.464	0.643	-0.989	0.323	-0.57	0.569	-1107	0.268	0.782	0.434	0.851	0.395
HG00654	EAS	1346	0.178	-0.003	0.998	0.839	0.402	0.607	0.544	1409	0.159	1566	0.117	0.782	0.434	0.851	0.395
HG00656	EAS	0.76	0.447	1116	0.264	1201	0.23	1102	0.27	-1099	0.272	0.675	0.5	0.782	0.434	0.851	0.395
HG00657	EAS	0.796	0.426	-0.948	0.343	0.839	0.402	-0.934	0.351	1347	0.178	0.3	0.764	0.782	0.434	0.851	0.395
HG00662	EAS	1346	0.178	0.756	0.45	0.427	0.67	0.552	0.581	-1286	0.198	0.722	0.47	0.782	0.434	0.851	0.395
HG00663	EAS	-0.436	0.663	-0.096	0.923	-0.335	0.738	-0.548	0.583	-1551	0.121	-1975	0.048	0.782	0.434	0.851	0.395
HG00671	EAS	-0.161	0.872	0.423	0.672	1538	0.124	1194	0.232	1.3	0.194	0.933	0.351	0.782	0.434	0.851	0.395
HG00672	EAS	0.305	0.76	-0.296	0.767	-0.073	0.942	-0.897	0.37	0.365	0.715	0.065	0.948	0.782	0.434	0.851	0.395
HG00674	EAS	-2768	0.006	-0.829	0.407	-1233	0.217	-1667	0.095	-1.66	0.097	-2913	0.004	0.782	0.434	0.851	0.395
HG00675	EAS	0.21	0.834	-0.016	0.987	1213	0.225	0.405	0.685	-0.118	0.906	0.347	0.729	0.782	0.434	0.851	0.395
HG00683	EAS	0.126	0.9	-0.176	0.86	0.826	0.409	0.112	0.911	0.163	0.871	0.206	0.837	0.782	0.434	0.851	0.395
HG00684	EAS	0.568	0.57	0.41	0.682	0.489	0.625	0.57	0.568	-0.866	0.387	-0.545	0.586	0.782	0.434	0.851	0.395
HG00689	EAS	1346	0.178	0.796	0.426	-0.497	0.619	1011	0.312	0.957	0.338	1402	0.161	0.782	0.434	0.851	0.395
HG00690	EAS	1346	0.178	1116	0.264	-1795	0.073	0.515	0.606	0.989	0.323	1543	0.123	0.782	0.434	0.851	0.395
HG00692	EAS	-0.34	0.734	0.17	0.865	-0.485	0.628	0.827	0.408	0.038	0.97	0.159	0.874	0.632	0.528	0.851	0.395
HG00693	EAS	0.676	0.499	0.423	0.672	0.439	0.661	0.13	0.896	0.007	0.994	0.98	0.327	0.782	0.434	0.773	0.439
HG00698	EAS	-0.771	0.441	0.33	0.741	1388	0.165	0.717	0.473	-0.461	0.645	0.37	0.711	0.782	0.434	0.851	0.395
HG00699	EAS	0.03	0.976	-0.243	0.808	-0.397	0.691	-0.273	0.785	0.194	0.846	-0.451	0.652	0.782	0.434	0.851	0.395
HG00701	EAS	-0.233	0.816	-1082	0.279	1949	0.051	0.57	0.568	-1053	0.292	-0.146	0.884	0.782	0.434	0.851	0.395
HG00704	EAS	-0.759	0.448	0.157	0.875	0.826	0.409	0.204	0.839	0.739	0.46	0.089	0.929	0.782	0.434	0.851	0.395
HG00705	EAS	1346	0.178	0.01	0.992	-0.01	0.992	0.35	0.726	0.35	0.727	0.745	0.456	0.782	0.434	0.851	0.395
HG00707	EAS	-0.819	0.413	-0.615	0.538	0.19	0.85	-0.053	0.958	1144	0.252	-0.052	0.958	0.782	0.434	0.851	0.395
HG00708	EAS	0.341	0.733	0.13	0.896	-0.709	0.478	-0.934	0.351	1176	0.24	-0.005	0.996	0.782	0.434	0.851	0.395
HG00717	EAS	-0.436	0.663	-1401	0.161	-1096	0.273	-0.273	0.785	0.474	0.635	0.136	0.892	0.782	0.434	0.851	0.395
HG00728	EAS	-1823	0.068	-1401	0.161	0.576	0.564	0.46	0.645	0.911	0.362	0.745	0.456	0.782	0.434	0.851	0.395
HG00729	EAS	0.628	0.53	1049	0.294	-1371	0.17	0.937	0.349	1035	0.3	0.886	0.376	0.782	0.434	0.851	0.395
HG00759	EAS	-2457	0.014	-0.842	0.4	-1271	0.204	-1117	0.264	-0.897	0.37	-1295	0.195	0.782	0.434	0.851	0.395
HG00766	EAS	-0.771	0.441	1116	0.264	-0.447	0.655	0.405	0.685	1596	0.11	0.089	0.929	0.782	0.434	0.851	0.395
HG00844	EAS	0.927	0.354	0.277	0.782	-1134	0.257	0.002	0.999	1144	0.252	1331	0.183	0.782	0.434	0.851	0.395
HG00851	EAS	-2433	0.015	-1428	0.153	-0.996	0.319	-2071	0.038	0.568	0.57	-1553	0.12	0.782	0.434	0.851	0.395
HG00864	EAS	-0.006	0.996	-0.216	0.829	-0.522	0.602	0.405	0.685	-1473	0.141	-1037	0.3	0.707	0.48	0.542	0.588
HG00867	EAS	0.054	0.957	-0.203	0.839	-1957	0.05	-1465	0.143	-0.383	0.702	-0.615	0.539	0.782	0.434	0.851	0.395
HG00879	EAS	-0.436	0.663	-0.642	0.521	-1.62	0.105	-1135	0.256	-0.367	0.714	-1647	0.1	0.782	0.434	0.851	0.395
HG00881	EAS	-0.567	0.57	-0.109	0.913	0.077	0.938	0.057	0.955	1487	0.137	0.769	0.442	0.782	0.434	0.851	0.395
HG00956	EAS	1346	0.178	0.157	0.875	0.402	0.688	0.809	0.419	1035	0.3	1331	0.183	0.782	0.434	0.696	0.486
HG00978	EAS	1298	0.194	1116	0.264	-0.834	0.404	0.057	0.955	-0.523	0.601	0.393	0.694	0.782	0.434	0.851	0.395
HG00982	EAS	-1309	0.191	-1255	0.21	-0.722	0.47	-1007	0.314	-0.648	0.517	-1459	0.145	0.782	0.434	0.851	0.395
HG01028	EAS	-0.292	0.77	1116	0.264	0.002	0.998	0.699	0.485	0.256	0.798	-0.24	0.811	0.782	0.434	0.851	0.395
HG01029	EAS	0.879	0.379	1116	0.264	0.427	0.67	0.259	0.796	0.615	0.539	1378	0.168	0.782	0.434	0.851	0.395
HG01031	EAS	0.999	0.318	0.636	0.525	-0.135	0.893	-0.31	0.757	1.16	0.246	0.98	0.327	0.782	0.434	0.851	0.395
HG01046	EAS	-1775	0.076	-1827	0.068	0.302	0.763	-1025	0.305	-0.009	0.993	-1787	0.074	0.782	0.434	0.851	0.395
HG01595	EAS	-0.316	0.752	-0.203	0.839	-2057	0.04	-1667	0.095	0.132	0.895	-0.732	0.464	0.782	0.434	0.619	0.536
HG01596	EAS	1346	0.178	0.663	0.507	0.551	0.581	0.846	0.398	-0.305	0.761	0.816	0.415	-0.947	0.343	-0.926	0.354
HG01597	EAS	0.198	0.843	1116	0.264	0.976	0.329	1341	0.18	0.755	0.45	0.745	0.456	0.105	0.916	0.078	0.938
HG01598	EAS	-0.819	0.413	-0.336	0.737	1.5	0.134	0.112	0.911	0.412	0.68	-0.357	0.721	-0.12	0.904	-0.076	0.939
HG01599	EAS	0.401	0.688	-0.243	0.808	0.851	0.395	0.332	0.74	-1.66	0.097	-0.521	0.602	-0.045	0.964	-0.154	0.878
HG01600	EAS	0.234	0.815	1116	0.264	1538	0.124	1359	0.174	0.365	0.715	1378	0.168	0.782	0.434	0.773	0.439
HG01794	EAS	1346	0.178	-0.695	0.487	-1.77	0.077	-1447	0.148	1269	0.204	0.417	0.677	0.782	0.434	0.851	0.395
HG01795	EAS	-1094	0.274	1116	0.264	0.864	0.388	1359	0.174	1612	0.107	0.98	0.327	0.782	0.434	0.851	0.395
HG01796	EAS	-0.448	0.654	0.317	0.751	0.352	0.725	0.534	0.594	0.132	0.895	0.229	0.819	0.782	0.434	0.851	0.395
HG01797	EAS	-0.508	0.612	-0.123	0.902	0.576	0.564	-0.09	0.928	-1364	0.172	-1037	0.3	0.782	0.434	0.851	0.395
HG01798	EAS	1322	0.186	1009	0.313	1949	0.051	1359	0.174	2282	0.022	1566	0.117	0.782	0.434	0.31	0.757
HG01799	EAS	0.748	0.455	-2014	0.044	-0.647	0.518	-1887	0.059	1908	0.056	0.393	0.694	0.782	0.434	0.851	0.395
HG01800	EAS	-0.089	0.929	-0.402	0.687	1176	0.24	-0.695	0.487	0.241	0.81	-0.451	0.652	0.782	0.434	0.851	0.395
HG01801	EAS	-1153	0.249	-0.283	0.778	-0.048	0.962	-0.292	0.771	1409	0.159	0.182	0.855	0.782	0.434	0.851	0.395
HG01802	EAS	-0.257	0.797	0.49	0.624	-0.697	0.486	-1484	0.138	0.085	0.932	-1389	0.165	0.782	0.434	0.851	0.395
HG01804	EAS	-2038	0.042	-0.322	0.747	0.651	0.515	-0.292	0.771	0.443	0.658	-0.802	0.422	0.782	0.434	0.851	0.395
HG01805	EAS	-0.388	0.698	1116	0.264	-1258	0.208	0.295	0.768	1783	0.075	0.605	0.545	0.782	0.434	0.851	0.395
HG01806	EAS	-1333	0.183	0.53	0.596	0.502	0.616	1194	0.232	0.895	0.371	0.206	0.837	0.782	0.434	0.851	0.395
HG01807	EAS	-0.328	0.743	1116	0.264	-1333	0.182	-0.567	0.571	0.303	0.762	0.042	0.967	0.782	0.434	0.851	0.395
HG01808	EAS	0.09	0.928	0.65	0.516	0.614	0.539	0.46	0.645	1004	0.315	0.956	0.339	0.782	0.434	0.851	0.395
HG01809	EAS	-0.735	0.462	-0.429	0.668	-0.023	0.982	0.02	0.984	0.287	0.774	0.675	0.5	0.782	0.434	0.851	0.395
HG01810	EAS	0.353	0.724	1116	0.264	1138	0.255	1359	0.174	0.194	0.846	0.347	0.729	0.782	0.434	0.851	0.395
HG01811	EAS	-0.436	0.663	1116	0.264	-0.285	0.776	1157	0.247	1409	0.159	1566	0.117	0.782	0.434	0.851	0.395
HG01812	EAS	-1428	0.153	-0.322	0.747	-0.584	0.559	-0.42	0.674	0.506	0.613	0.605	0.545	0.782	0.434	0.851	0.395
HG01813	EAS	0.246	0.806	1116	0.264	1.4	0.161	1359	0.174	1425	0.154	1027	0.305	0.782	0.434	0.851	0.395
HG01815	EAS	-1775	0.076	-0.536	0.592	-0.06	0.952	-0.548	0.583	0.724	0.469	-0.427	0.669	0.782	0.434	0.773	0.439
HG01816	EAS	0.796	0.426	0.157	0.875	1949	0.051	0.717	0.473	-0.757	0.449	0.3	0.764	0.782	0.434	0.851	0.395
HG01817	EAS	0.353	0.724	-1454	0.146	-0.06	0.952	-0.934	0.351	-0.087	0.931	-0.709	0.479	0.782	0.434	0.851	0.395
HG01840	EAS	-1823	0.068	-0.456	0.649	0.913	0.361	-0.127	0.899	1409	0.159	0.534	0.593	0.782	0.434	0.31	0.757
HG01841	EAS	1346	0.178	0.929	0.353	-0.509	0.61	0.369	0.712	-0.71	0.478	0.745	0.456	0.782	0.434	0.078	0.938
HG01842	EAS	-1404	0.16	-0.922	0.357	0.377	0.706	-0.035	0.972	-0.663	0.507	-1154	0.248	-0.12	0.904	0.001	0.999
HG01843	EAS	-0.795	0.427	1116	0.264	-0.26	0.795	0.424	0.672	0.63	0.529	0.511	0.61	0.782	0.434	0.851	0.395
HG01844	EAS	0.712	0.477	0.49	0.624	-0.135	0.893	0.369	0.712	-0.71	0.478	0.206	0.837	-0.647	0.518	-0.386	0.7
HG01845	EAS	-0.388	0.698	-0.762	0.446	-1096	0.273	-0.86	0.39	-1489	0.136	-1483	0.138	0.406	0.685	-0.154	0.878
HG01846	EAS	-0.902	0.367	0.756	0.45	0.077	0.938	0.901	0.368	1144	0.252	0.628	0.53	-0.346	0.729	-0.386	0.7
HG01847	EAS	-0.52	0.603	-0.496	0.62	-0.659	0.51	0.112	0.911	-0.398	0.69	0.393	0.694	-0.195	0.845	-0.386	0.7
HG01848	EAS	1346	0.178	-1415	0.157	0.639	0.523	-0.108	0.914	0.708	0.479	0.534	0.593	-0.045	0.964	-0.231	0.817
HG01849	EAS	-1153	0.249	-0.269	0.788	-0.172	0.863	0.149	0.882	0.381	0.703	-0.615	0.539	-0.346	0.729	-0.54	0.589
HG01850	EAS	-0.783	0.434	-0.469	0.639	0.502	0.616	0.589	0.556	-1.66	0.097	-1084	0.278	-0.195	0.845	-0.386	0.7
HG01851	EAS	-0.4	0.689	-2.08	0.037	-1595	0.111	-2382	0.017	-1832	0.067	-2702	0.007	0.707	0.48	0.464	0.642
HG01852	EAS	-0.591	0.554	0.463	0.643	1475	0.14	0.625	0.532	1425	0.154	0.651	0.515	-0.271	0.787	-0.231	0.817
HG01853	EAS	0.365	0.715	-0.322	0.747	0.289	0.772	-0.218	0.827	-0.227	0.821	0.229	0.819	0.256	0.798	0.078	0.938
HG01855	EAS	0.509	0.611	-0.283	0.778	-0.035	0.972	-0.402	0.688	-0.009	0.993	0.3	0.764	-0.346	0.729	-0.308	0.758
HG01857	EAS	1346	0.178	1116	0.264	-1034	0.301	-0.072	0.943	0.241	0.81	1.05	0.294	0.782	0.434	0.233	0.816
HG01858	EAS	-1966	0.049	-0.536	0.592	0.689	0.491	0.204	0.839	1877	0.061	0.323	0.747	0.256	0.798	-0.076	0.939
HG01859	EAS	-0.281	0.779	-0.349	0.727	0.14	0.889	0.075	0.94	0.256	0.798	0.206	0.837	0.782	0.434	0.542	0.588
HG01860	EAS	0.784	0.433	-0.136	0.892	0.464	0.643	0.534	0.594	0.926	0.354	0.44	0.66	0.481	0.63	0.542	0.588
HG01861	EAS	0.437	0.662	1116	0.264	-0.871	0.384	0.094	0.925	0.817	0.414	1.05	0.294	-0.195	0.845	-0.386	0.7
HG01862	EAS	0.748	0.455	-1082	0.279	-2432	0.015	-3153	0.002	-0.398	0.69	-0.873	0.383	0.782	0.434	0.078	0.938
HG01863	EAS	-1.01	0.313	1116	0.264	-1533	0.125	-0.438	0.661	-0.538	0.59	-0.099	0.921	0.181	0.857	0.31	0.757
HG01864	EAS	0.628	0.53	-0.043	0.966	-2407	0.016	-1924	0.054	-1146	0.252	-0.802	0.422	0.256	0.798	0.233	0.816
HG01865	EAS	-1584	0.113	-1934	0.053	-0.547	0.584	-1429	0.153	0.194	0.846	-1365	0.172	0.782	0.434	0.619	0.536
HG01866	EAS	-0.125	0.9	-0.522	0.602	0.589	0.556	0.314	0.754	0.708	0.479	0.605	0.545	-0.195	0.845	-0.617	0.537
HG01867	EAS	0.915	0.36	1116	0.264	-0.098	0.922	1359	0.174	0.412	0.68	1.12	0.263	-0.045	0.964	0.001	0.999
HG01868	EAS	-0.711	0.477	-0.669	0.504	0.651	0.515	0.515	0.606	-0.164	0.869	0.229	0.819	-0.12	0.904	-0.154	0.878
HG01869	EAS	1346	0.178	1116	0.264	-0.148	0.883	0.13	0.896	-0.414	0.679	0.816	0.415	0.782	0.434	0.31	0.757
HG01870	EAS	-2086	0.037	-1201	0.23	0.239	0.811	-0.218	0.827	0.537	0.591	-0.685	0.493	0.406	0.685	0.464	0.642
HG01871	EAS	-0.639	0.523	-0.829	0.407	-2045	0.041	-2327	0.02	-0.944	0.345	-1881	0.06	-0.346	0.729	-0.463	0.644
HG01872	EAS	1346	0.178	0.01	0.992	-1034	0.301	0.277	0.782	1394	0.163	0.886	0.376	0.782	0.434	0.078	0.938
HG01873	EAS	1346	0.178	-0.442	0.658	-0.347	0.728	0.039	0.969	0.911	0.362	1449	0.147	0.181	0.857	-0.231	0.817
HG01874	EAS	-0.723	0.47	0.104	0.917	0.364	0.716	0.497	0.619	-0.538	0.59	-0.287	0.774	0.105	0.916	0.155	0.877
HG01878	EAS	-0.269	0.788	-2493	0.013	0.689	0.491	-1484	0.138	0.895	0.371	-0.333	0.739	-0.271	0.787	-0.386	0.7
HG02016	EAS	-0.053	0.957	0.09	0.928	0.115	0.909	0.149	0.882	0.35	0.727	-0.169	0.866	-3955	0	-4325	0
HG02017	EAS	-2014	0.044	0.104	0.917	0.402	0.688	-0.035	0.972	0.459	0.646	0.323	0.747	-0.797	0.425	-0.926	0.354
HG02019	EAS	1346	0.178	0.623	0.533	0.801	0.423	0.919	0.358	0.63	0.529	1425	0.154	0.406	0.685	0.233	0.816
HG02020	EAS	0.676	0.499	-0.043	0.966	1587	0.112	0.167	0.867	1628	0.104	1.12	0.263	-0.421	0.674	-0.308	0.758
HG02023	EAS	-1452	0.146	-0.655	0.512	-0.472	0.637	-0.585	0.559	-1847	0.065	-1787	0.074	-0.346	0.729	0.078	0.938
HG02025	EAS	0.867	0.386	-0.083	0.934	0.502	0.616	0.827	0.408	0.132	0.895	0.745	0.456	0.632	0.528	0.387	0.699
HG02026	EAS	-1919	0.055	1116	0.264	1051	0.293	1359	0.174	-0.102	0.919	-0.498	0.619	0.782	0.434	0.773	0.439
HG02028	EAS	1346	0.178	0.423	0.672	0.689	0.491	0.46	0.645	1565	0.118	0.651	0.515	0.181	0.857	0.001	0.999
HG02029	EAS	-0.603	0.546	-3159	0.002	-1208	0.227	-3391	0.001	0.786	0.432	-1178	0.239	0.782	0.434	0.851	0.395
HG02031	EAS	1322	0.186	1116	0.264	-0.123	0.902	0.625	0.532	0.739	0.46	1.05	0.294	0.707	0.48	0.619	0.536
HG02032	EAS	-1034	0.301	-1468	0.142	-0.634	0.526	-1245	0.213	-1583	0.114	-2186	0.029	0.181	0.857	0.464	0.642
HG02035	EAS	-1022	0.307	-1681	0.093	0.801	0.423	-0.035	0.972	-1286	0.198	-1506	0.132	-0.045	0.964	-0.463	0.644
HG02040	EAS	-0.089	0.929	0.064	0.949	0.177	0.859	0.094	0.925	0.412	0.68	-0.216	0.829	0.256	0.798	0.078	0.938
HG02047	EAS	0.006	0.995	0.876	0.381	-1221	0.222	-0.127	0.899	0.521	0.602	0.37	0.711	0.105	0.916	-0.076	0.939
HG02048	EAS	-0.783	0.434	0.157	0.875	-0.06	0.952	0.772	0.44	0.864	0.388	0.511	0.61	-0.722	0.47	-0.386	0.7
HG02049	EAS	-2887	0.004	-0.189	0.85	0.252	0.801	0.424	0.672	-0.928	0.353	-1412	0.158	-0.195	0.845	-0.076	0.939
HG02050	EAS	1346	0.178	0.943	0.346	0.002	0.998	0.369	0.712	1768	0.077	1519	0.129	0.331	0.741	0.387	0.699
HG02057	EAS	-0.747	0.455	-0.136	0.892	-0.871	0.384	-0.383	0.701	-0.492	0.623	-0.591	0.554	0.181	0.857	-0.308	0.758
HG02058	EAS	-1.62	0.105	-3066	0.002	-0.609	0.542	-2456	0.014	-0.149	0.882	-1178	0.239	-2226	0.026	-2162	0.031
HG02060	EAS	-0.089	0.929	-0.868	0.385	-2644	0.008	-2364	0.018	-0.57	0.569	-1576	0.115	0.105	0.916	0.233	0.816
HG02061	EAS	0.054	0.957	-0.296	0.767	1.6	0.11	0.204	0.839	-0.429	0.668	-0.638	0.523	-0.045	0.964	0.001	0.999
HG02064	EAS	1346	0.178	-0.549	0.583	0.639	0.523	0.094	0.925	1705	0.088	1074	0.283	0.782	0.434	0.464	0.642
HG02067	EAS	0.64	0.522	-1708	0.088	-1146	0.252	-1631	0.103	-1645	0.1	-1342	0.18	0.181	0.857	-0.54	0.589
HG02069	EAS	1154	0.248	-0.362	0.717	-1109	0.268	-0.75	0.453	-0.523	0.601	-0.849	0.396	-0.195	0.845	-0.772	0.44
HG02070	EAS	0.258	0.797	-2.68	0.007	-0.135	0.893	-2401	0.016	-0.102	0.919	-0.99	0.322	0.105	0.916	-0.308	0.758
HG02072	EAS	1346	0.178	-0.762	0.446	-0.472	0.637	-0.182	0.856	0.178	0.858	-0.24	0.811	-0.496	0.62	-0.772	0.44
HG02073	EAS	0.377	0.706	0.437	0.662	0.414	0.679	0.259	0.796	0.864	0.388	0.253	0.8	0.181	0.857	0.464	0.642
HG02075	EAS	-0.292	0.77	-0.256	0.798	-0.397	0.691	-1227	0.22	-1333	0.182	-0.873	0.383	-0.421	0.674	-0.463	0.644
HG02076	EAS	0.58	0.562	-1015	0.31	-3231	0.001	-1.3	0.193	-1053	0.292	-0.99	0.322	0.707	0.48	0.619	0.536
HG02078	EAS	-0.508	0.612	0.37	0.711	0.776	0.438	0.369	0.712	-0.118	0.906	0.698	0.485	0.782	0.434	0.851	0.395
HG02079	EAS	-0.675	0.5	0.037	0.97	-2357	0.018	-1007	0.314	0.802	0.423	1097	0.273	0.256	0.798	0.542	0.588
HG02081	EAS	-0.771	0.441	0.05	0.96	1.35	0.177	1176	0.24	1363	0.173	0.816	0.415	-0.12	0.904	0.001	0.999
HG02082	EAS	0.676	0.499	-2214	0.027	0.364	0.716	0.735	0.462	1316	0.188	0.933	0.351	0.406	0.685	0.542	0.588
HG02084	EAS	0.329	0.742	1116	0.264	-0.709	0.478	0.901	0.368	1.02	0.308	0.933	0.351	0.105	0.916	-0.231	0.817
HG02085	EAS	-1177	0.239	0.583	0.56	0.826	0.409	0.515	0.606	0.521	0.602	-0.685	0.493	0.181	0.857	-0.154	0.878
HG02086	EAS	1346	0.178	0.823	0.411	0.277	0.782	0.515	0.606	-1224	0.221	0.37	0.711	0.03	0.976	-0.308	0.758
HG02087	EAS	0.305	0.76	0.13	0.896	0.052	0.958	-0.64	0.522	-0.85	0.395	-1.06	0.289	0.181	0.857	0.078	0.938
HG02088	EAS	0.222	0.825	-0.442	0.658	1575	0.115	-0.108	0.914	0.661	0.508	0.98	0.327	0.181	0.857	0.155	0.877
HG02113	EAS	1238	0.216	-0.349	0.727	-1583	0.113	-1245	0.213	0.163	0.871	-0.263	0.792	-0.12	0.904	-0.076	0.939
HG02116	EAS	-0.424	0.672	1116	0.264	1363	0.173	1359	0.174	1612	0.107	0.839	0.401	-0.722	0.47	-0.617	0.537
HG02121	EAS	-0.759	0.448	-2.28	0.023	0.427	0.67	-1154	0.249	1082	0.279	0.44	0.66	0.556	0.578	-0.154	0.878
HG02122	EAS	1346	0.178	1116	0.264	0.352	0.725	1359	0.174	2173	0.03	1566	0.117	0.782	0.434	0.464	0.642
HG02127	EAS	1346	0.178	-0.482	0.63	-0.148	0.883	-0.603	0.546	2.22	0.026	1003	0.316	0.03	0.976	0.773	0.439
HG02128	EAS	-1058	0.29	-2267	0.023	0.239	0.811	-1575	0.115	2002	0.045	1167	0.243	-0.045	0.964	-0.308	0.758
HG02130	EAS	-1823	0.068	0.423	0.672	1363	0.173	0.846	0.398	-1349	0.177	-0.685	0.493	0.181	0.857	-0.076	0.939
HG02131	EAS	-2469	0.014	1116	0.264	-1633	0.102	-0.292	0.771	-0.71	0.478	-1389	0.165	-3504	0	-3939	0
HG02133	EAS	-0.364	0.716	0.01	0.992	-0.647	0.518	-0.842	0.4	-1318	0.188	-1342	0.18	0.707	0.48	0.001	0.999
HG02134	EAS	-0.257	0.797	-0.322	0.747	0.065	0.948	-0.567	0.571	0.724	0.469	0.065	0.948	-0.195	0.845	-0.308	0.758
HG02136	EAS	1346	0.178	0.144	0.886	1001	0.317	0.387	0.699	0.116	0.908	-0.24	0.811	-0.722	0.47	-0.54	0.589
HG02137	EAS	-1106	0.269	-0.842	0.4	1.35	0.177	0.314	0.754	0.895	0.371	-0.029	0.977	0.782	0.434	0.387	0.699
HG02138	EAS	-0.591	0.554	-0.016	0.987	0.889	0.374	0.589	0.556	1425	0.154	1378	0.168	-0.271	0.787	0.078	0.938
HG02139	EAS	0.437	0.662	-2	0.045	0.614	0.539	-0.475	0.635	0.163	0.871	0.605	0.545	0.105	0.916	0.233	0.816
HG02140	EAS	1346	0.178	1116	0.264	-0.896	0.37	0.259	0.796	-0.461	0.645	0.769	0.442	0.481	0.63	-0.076	0.939
HG02141	EAS	-0.639	0.523	-1082	0.279	0.04	0.968	-1465	0.143	-0.102	0.919	-1295	0.195	0.03	0.976	-0.076	0.939
HG02142	EAS	0.676	0.499	0.01	0.992	-0.971	0.331	-1062	0.288	-0.538	0.59	-0.873	0.383	-6737	0	-6798	0
HG02151	EAS	0.425	0.671	0.09	0.928	-0.347	0.728	0.222	0.824	-0.476	0.634	-0.333	0.739	0.707	0.48	0.542	0.588
HG02152	EAS	-1.5	0.134	0.157	0.875	-1533	0.125	-0.879	0.38	0.911	0.362	-0.967	0.334	0.782	0.434	0.851	0.395
HG02153	EAS	1346	0.178	1116	0.264	-1421	0.155	1011	0.312	0.365	0.715	1.12	0.263	0.782	0.434	0.851	0.395
HG02154	EAS	-0.364	0.716	-0.176	0.86	0.277	0.782	-0.75	0.453	1986	0.047	0.839	0.401	0.782	0.434	0.851	0.395
HG02155	EAS	-0.508	0.612	-0.109	0.913	-0.984	0.325	0.387	0.699	0.21	0.834	0.229	0.819	0.782	0.434	0.851	0.395
HG02156	EAS	-0.113	0.91	1116	0.264	-0.085	0.932	0.625	0.532	1067	0.286	1191	0.234	0.782	0.434	0.851	0.395
HG02164	EAS	0.891	0.373	0.064	0.949	-0.41	0.682	-0.035	0.972	1534	0.125	1003	0.316	0.782	0.434	0.851	0.395
HG02165	EAS	1346	0.178	0.636	0.525	0.614	0.539	0.699	0.485	0.163	0.871	0.393	0.694	0.782	0.434	0.619	0.536
HG02166	EAS	0.21	0.834	-0.309	0.757	0.851	0.395	0.039	0.969	-0.461	0.645	-0.615	0.539	0.782	0.434	0.851	0.395
HG02178	EAS	-2265	0.023	1116	0.264	-0.747	0.455	1359	0.174	-0.055	0.956	0.112	0.911	0.782	0.434	0.851	0.395
HG02179	EAS	0.485	0.628	1036	0.3	-0.11	0.912	0.662	0.508	-0.351	0.725	0.839	0.401	0.782	0.434	0.619	0.536
HG02180	EAS	0.042	0.966	0.969	0.332	0.277	0.782	-0.2	0.842	0.77	0.441	1.05	0.294	0.782	0.434	0.851	0.395
HG02181	EAS	0.473	0.636	1116	0.264	-0.01	0.992	1084	0.278	1129	0.259	1566	0.117	0.782	0.434	0.851	0.395
HG02182	EAS	1346	0.178	1116	0.264	0.427	0.67	1359	0.174	-0.788	0.431	0.44	0.66	0.782	0.434	0.851	0.395
HG02184	EAS	-1476	0.14	1116	0.264	1363	0.173	1359	0.174	0.428	0.669	0.98	0.327	0.782	0.434	0.851	0.395
HG02185	EAS	-2863	0.004	-1095	0.274	-0.834	0.404	-1135	0.256	-0.99	0.322	-2514	0.012	0.782	0.434	0.851	0.395
HG02186	EAS	0.042	0.966	0.383	0.701	-1109	0.268	0.589	0.556	0.677	0.498	1191	0.234	0.782	0.434	0.851	0.395
HG02187	EAS	-0.687	0.492	-0.882	0.378	1163	0.245	-0.53	0.596	1113	0.266	-0.287	0.774	0.556	0.578	0.851	0.395
HG02188	EAS	-2074	0.038	-0.376	0.707	-1.62	0.105	-0.842	0.4	0.178	0.858	-1412	0.158	0.782	0.434	0.851	0.395
HG02190	EAS	0.676	0.499	0.903	0.367	0.127	0.899	0.754	0.451	1144	0.252	1097	0.273	0.782	0.434	0.851	0.395
HG02250	EAS	0.102	0.919	1116	0.264	0.19	0.85	1066	0.287	-0.616	0.538	0.464	0.643	0.782	0.434	0.851	0.395
HG02351	EAS	-1871	0.061	1116	0.264	0.264	0.791	1359	0.174	2142	0.032	1566	0.117	0.105	0.916	0.155	0.877
HG02353	EAS	-1871	0.061	-0.096	0.923	0.152	0.879	1304	0.192	1768	0.077	1.12	0.263	0.782	0.434	0.851	0.395
HG02355	EAS	-0.089	0.929	-0.882	0.378	0.676	0.499	-0.016	0.987	1409	0.159	0.956	0.339	0.782	0.434	0.851	0.395
HG02356	EAS	-2.05	0.04	0.064	0.949	0.477	0.634	0.901	0.368	0.241	0.81	-0.099	0.921	0.782	0.434	0.851	0.395
HG02360	EAS	-1249	0.212	-0.722	0.47	-0.647	0.518	-0.879	0.38	-0.398	0.69	-1131	0.258	0.782	0.434	0.851	0.395
HG02364	EAS	-0.472	0.637	-0.749	0.454	-1396	0.163	-1172	0.241	0.21	0.834	-0.638	0.523	0.782	0.434	0.851	0.395
HG02367	EAS	-1129	0.259	-0.775	0.438	1662	0.096	0.607	0.544	1285	0.199	0.253	0.8	0.782	0.434	0.851	0.395
HG02371	EAS	1274	0.203	0.13	0.896	-1208	0.227	-0.383	0.701	-1209	0.227	-0.193	0.847	0.782	0.434	0.851	0.395
HG02373	EAS	1346	0.178	1116	0.264	0.277	0.782	1359	0.174	1441	0.15	1519	0.129	0.782	0.434	0.851	0.395
HG02374	EAS	-0.281	0.779	-0.216	0.829	-0.884	0.377	-1044	0.297	0.241	0.81	-0.474	0.635	0.782	0.434	0.851	0.395
HG02375	EAS	1346	0.178	-0.456	0.649	0.901	0.368	-0.989	0.323	0.023	0.982	0.018	0.985	0.782	0.434	0.851	0.395
HG02379	EAS	-3318	0.001	0.53	0.596	-0.048	0.962	0.222	0.824	1768	0.077	0.089	0.929	0.782	0.434	0.851	0.395
HG02380	EAS	0.293	0.769	1116	0.264	-0.834	0.404	-0.732	0.464	-1988	0.047	-1576	0.115	0.782	0.434	0.851	0.395
HG02382	EAS	-0.926	0.354	0.383	0.701	-0.397	0.691	-0.603	0.546	0.194	0.846	-0.615	0.539	0.782	0.434	0.851	0.395
HG02383	EAS	-0.125	0.9	-0.749	0.454	-1271	0.204	-1447	0.148	-0.367	0.714	-0.568	0.57	0.782	0.434	0.851	0.395
HG02384	EAS	-0.017	0.986	1116	0.264	-1246	0.213	-0.567	0.571	0.677	0.498	0.159	0.874	0.782	0.434	0.851	0.395
HG02385	EAS	1346	0.178	-0.123	0.902	0.327	0.744	-0.09	0.928	1518	0.129	1167	0.243	0.782	0.434	0.851	0.395
HG02386	EAS	0.174	0.862	1116	0.264	0.938	0.348	0.791	0.429	0.35	0.727	1003	0.316	0.406	0.685	0.31	0.757
HG02389	EAS	0.82	0.412	0.596	0.551	-0.31	0.757	0.754	0.451	0.054	0.957	0.511	0.61	0.782	0.434	0.851	0.395
HG02390	EAS	0.27	0.788	0.17	0.865	-0.522	0.602	-0.677	0.499	-0.118	0.906	-0.24	0.811	0.782	0.434	0.773	0.439
HG02391	EAS	-3856	0	1116	0.264	1787	0.074	1359	0.174	0.895	0.371	0.511	0.61	0.782	0.434	0.851	0.395
HG02392	EAS	0.568	0.57	1116	0.264	0.002	0.998	0.809	0.419	1363	0.173	1472	0.141	0.782	0.434	0.851	0.395
HG02394	EAS	1035	0.301	0.343	0.731	-1059	0.29	0.259	0.796	0.677	0.498	0.605	0.545	0.782	0.434	0.851	0.395
HG02395	EAS	-0.173	0.863	-2.68	0.007	-0.497	0.619	-1869	0.062	0.1	0.92	-0.38	0.704	0.782	0.434	0.851	0.395
HG02396	EAS	-0.663	0.507	-0.136	0.892	-0.909	0.363	-0.512	0.609	0.21	0.834	-0.122	0.903	0.782	0.434	0.851	0.395
HG02397	EAS	0.437	0.662	1116	0.264	1949	0.051	1359	0.174	0.989	0.323	1566	0.117	0.782	0.434	0.851	0.395
HG02398	EAS	-0.496	0.62	1116	0.264	0.726	0.468	1139	0.255	0.319	0.75	0.651	0.515	0.782	0.434	0.619	0.536
HG02399	EAS	0.652	0.514	-0.589	0.556	-0.996	0.319	-2126	0.034	0.1	0.92	-0.38	0.704	0.782	0.434	0.851	0.395
HG02401	EAS	-0.34	0.734	1116	0.264	0.09	0.929	0.644	0.52	0.412	0.68	0.558	0.577	0.782	0.434	0.851	0.395
HG02402	EAS	-0.065	0.948	0.144	0.886	0.889	0.374	0.735	0.462	1207	0.228	0.722	0.47	0.782	0.434	0.851	0.395
HG02406	EAS	-0.101	0.919	1116	0.264	0.714	0.475	1359	0.174	-0.18	0.857	-0.005	0.996	0.782	0.434	0.851	0.395
HG02407	EAS	-1022	0.307	-0.615	0.538	1076	0.282	0.405	0.685	0.038	0.97	0.206	0.837	0.782	0.434	0.851	0.395
HG02408	EAS	1346	0.178	-0.069	0.945	0.851	0.395	0.534	0.594	-0.71	0.478	1074	0.283	0.632	0.528	0.851	0.395
HG02409	EAS	-0.627	0.53	1116	0.264	0.327	0.744	1359	0.174	0.599	0.549	0.839	0.401	0.782	0.434	0.696	0.486
HG02410	EAS	0.389	0.697	1116	0.264	1188	0.235	1359	0.174	0.459	0.646	1144	0.253	0.782	0.434	0.851	0.395
HG02512	EAS	0.473	0.636	-1122	0.262	-0.734	0.463	-0.255	0.799	-0.975	0.33	-1.06	0.289	0.782	0.434	0.078	0.938
HG02513	EAS	0.054	0.957	1076	0.282	0.052	0.958	0.094	0.925	1285	0.199	1097	0.273	0.782	0.434	0.696	0.486
HG02521	EAS	1071	0.284	0.317	0.751	-0.509	0.61	-0.145	0.885	1.16	0.246	0.3	0.764	0.331	0.741	-0.308	0.758
HG02522	EAS	-1058	0.29	0.037	0.97	0.651	0.515	0.791	0.429	-0.32	0.749	0.065	0.948	-0.271	0.787	-0.386	0.7
NA18525	EAS	0.568	0.57	-0.429	0.668	-0.285	0.776	-0.457	0.648	0.381	0.703	0.558	0.577	-0.12	0.904	0.233	0.816
NA18526	EAS	1346	0.178	1116	0.264	0.202	0.84	0.625	0.532	-0.196	0.845	1402	0.161	0.782	0.434	0.851	0.395
NA18528	EAS	-0.257	0.797	-1028	0.304	-0.023	0.982	-0.934	0.351	-1754	0.079	-1952	0.051	-2226	0.026	-2471	0.013
NA18530	EAS	1346	0.178	-0.695	0.487	-0.148	0.883	-1.08	0.28	0.521	0.602	0.089	0.929	-0.195	0.845	-0.617	0.537
NA18531	EAS	0.784	0.433	0.037	0.97	-0.672	0.502	-1062	0.288	-0.242	0.808	-0.099	0.921	-1323	0.186	-1313	0.189
NA18532	EAS	0.963	0.336	1116	0.264	1163	0.245	1047	0.295	0.49	0.624	1144	0.253	0.782	0.434	0.542	0.588
NA18533	EAS	0.652	0.514	-0.962	0.336	-1421	0.155	-2272	0.023	-0.429	0.668	-0.943	0.346	0.782	0.434	0.773	0.439
NA18534	EAS	0.927	0.354	1116	0.264	1238	0.216	1359	0.174	-0.461	0.645	0.816	0.415	-0.947	0.343	-0.54	0.589
NA18535	EAS	0.138	0.89	-0.216	0.829	0.252	0.801	0.295	0.768	-1131	0.258	-0.732	0.464	-1774	0.076	-1776	0.076
NA18536	EAS	0.377	0.706	0.703	0.482	1338	0.181	1084	0.278	1409	0.159	0.558	0.577	0.481	0.63	0.31	0.757
NA18537	EAS	0.281	0.778	0.956	0.339	0.427	0.67	-0.897	0.37	-1006	0.314	-0.404	0.686	-0.271	0.787	-0.772	0.44
NA18538	EAS	0.473	0.636	0.224	0.823	-1633	0.102	0.149	0.882	-0.912	0.362	-0.638	0.523	-1699	0.089	-1544	0.123
NA18539	EAS	0.616	0.538	-2387	0.017	-0.385	0.7	-1887	0.059	-1162	0.245	-1811	0.07	-1699	0.089	-1622	0.105
NA18541	EAS	0.724	0.469	1116	0.264	0.002	0.998	0.864	0.388	-0.912	0.362	0.065	0.948	-0.872	0.383	-1467	0.142
NA18542	EAS	-0.041	0.967	1116	0.264	-0.01	0.992	1359	0.174	-0.554	0.58	1449	0.147	-0.722	0.47	-1235	0.217
NA18543	EAS	0.353	0.724	0.09	0.928	-0.01	0.992	0.35	0.726	1067	0.286	1027	0.305	0.782	0.434	0.851	0.395
NA18544	EAS	0.437	0.662	-0.029	0.976	0.027	0.978	0.46	0.645	0.287	0.774	-0.146	0.884	0.03	0.976	-0.617	0.537
NA18545	EAS	-0.34	0.734	0.65	0.516	-1383	0.167	-0.768	0.442	-0.087	0.931	-0.451	0.652	0.556	0.578	0.464	0.642
NA18546	EAS	0.222	0.825	0.756	0.45	0.414	0.679	0.699	0.485	0.256	0.798	1097	0.273	0.181	0.857	0.31	0.757
NA18547	EAS	0.186	0.853	1116	0.264	0.002	0.998	0.204	0.839	0.459	0.646	-0.427	0.669	-1098	0.272	-1622	0.105
NA18548	EAS	-0.807	0.42	-2.44	0.015	-2382	0.017	-2786	0.005	0.942	0.346	-0.638	0.523	-1098	0.272	-0.926	0.354
NA18549	EAS	0.413	0.68	0.29	0.772	0.202	0.84	0.277	0.782	0.973	0.331	0.886	0.376	0.782	0.434	0.851	0.395
NA18550	EAS	-0.687	0.492	1116	0.264	1238	0.216	1359	0.174	0.693	0.489	1566	0.117	0.782	0.434	0.851	0.395
NA18552	EAS	0.76	0.447	-0.709	0.479	0.277	0.782	0.02	0.984	-2315	0.021	-1271	0.204	0.406	0.685	0.619	0.536
NA18553	EAS	-2062	0.039	-0.655	0.512	0.14	0.889	-0.218	0.827	-1536	0.125	-1318	0.187	-1699	0.089	-2162	0.031
NA18555	EAS	-0.077	0.938	1116	0.264	-1396	0.163	-0.512	0.609	0.661	0.508	0.628	0.53	0.256	0.798	-0.617	0.537
NA18557	EAS	-0.615	0.538	-0.935	0.35	1949	0.051	-0.402	0.688	-0.32	0.749	-0.146	0.884	-1323	0.186	-1004	0.316
NA18558	EAS	0.808	0.419	1063	0.288	-1608	0.108	-0.457	0.648	-0.227	0.821	-0.263	0.792	0.256	0.798	-0.617	0.537
NA18559	EAS	-1321	0.187	-0.043	0.966	0.477	0.634	0.314	0.754	-1053	0.292	-0.427	0.669	0.782	0.434	0.464	0.642
NA18560	EAS	-0.328	0.743	-3279	0.001	-1995	0.046	-3465	0.001	0.256	0.798	-1787	0.074	0.782	0.434	0.851	0.395
NA18561	EAS	0.676	0.499	0.423	0.672	-0.285	0.776	-0.548	0.583	0.163	0.871	-0.005	0.996	-1699	0.089	-1853	0.064
NA18562	EAS	0.712	0.477	-0.602	0.547	0.913	0.361	-0.09	0.928	-1286	0.198	-0.31	0.757	-1699	0.089	-1853	0.064
NA18563	EAS	-0.137	0.891	-2573	0.01	0.115	0.909	-1135	0.256	-0.663	0.507	-1436	0.151	-1474	0.141	-1313	0.189
NA18564	EAS	-0.556	0.579	-0.882	0.378	-0.597	0.551	-0.585	0.559	-0.009	0.993	-0.92	0.358	-2	0.046	-1544	0.123
NA18565	EAS	0.736	0.462	1116	0.264	1525	0.127	1359	0.174	-0.523	0.601	1.12	0.263	0.782	0.434	0.619	0.536
NA18566	EAS	-0.388	0.698	-1055	0.291	-0.297	0.766	-1429	0.153	0.272	0.786	0.206	0.837	0.181	0.857	0.078	0.938
NA18567	EAS	0.927	0.354	0.09	0.928	1013	0.311	0.094	0.925	-0.57	0.569	0.417	0.677	-0.647	0.518	-0.54	0.589
NA18570	EAS	0.461	0.645	0.423	0.672	0.165	0.869	0.735	0.462	0.023	0.982	0.581	0.561	0.782	0.434	0.773	0.439
NA18571	EAS	0.568	0.57	-0.442	0.658	1375	0.169	-0.237	0.813	-0.18	0.857	-0.263	0.792	-0.12	0.904	0.464	0.642
NA18572	EAS	1.13	0.258	1116	0.264	-1.62	0.105	0.625	0.532	-0.912	0.362	-0.451	0.652	0.256	0.798	0.078	0.938
NA18573	EAS	-0.783	0.434	1116	0.264	0.701	0.483	1047	0.295	0.085	0.932	1144	0.253	0.782	0.434	0.31	0.757
NA18574	EAS	1346	0.178	1116	0.264	0.389	0.697	0.277	0.782	1.02	0.308	1027	0.305	-0.722	0.47	-0.076	0.939
NA18577	EAS	0.628	0.53	-0.789	0.43	-1758	0.079	-0.952	0.341	-0.398	0.69	0.464	0.643	0.782	0.434	0.542	0.588
NA18579	EAS	-1285	0.199	-0.069	0.945	-0.372	0.71	0.094	0.925	-0.383	0.702	-0.756	0.45	-1098	0.272	-0.926	0.354
NA18582	EAS	-0.567	0.57	1116	0.264	0.551	0.581	1359	0.174	0.926	0.354	1191	0.234	0.782	0.434	0.851	0.395
NA18591	EAS	0.604	0.546	1116	0.264	1937	0.053	1359	0.174	1082	0.279	1566	0.117	0.782	0.434	0.851	0.395
NA18592	EAS	-0.065	0.948	-1614	0.106	1837	0.066	0.02	0.984	1098	0.272	0.229	0.819	0.105	0.916	0.001	0.999
NA18593	EAS	0.999	0.318	1116	0.264	0.077	0.938	0.735	0.462	-1286	0.198	-0.545	0.586	-0.346	0.729	-0.154	0.878
NA18595	EAS	1346	0.178	1049	0.294	0.676	0.499	1029	0.303	0.537	0.591	1566	0.117	0.181	0.857	0.233	0.816
NA18596	EAS	0.592	0.554	-0.309	0.757	-0.896	0.37	-0.603	0.546	-0.429	0.668	-0.568	0.57	0.632	0.528	0.542	0.588
NA18597	EAS	0.915	0.36	0.517	0.605	0.227	0.82	0.314	0.754	1129	0.259	1.12	0.263	-0.947	0.343	-1699	0.089
NA18599	EAS	0.317	0.751	-0.109	0.913	0.065	0.948	0.589	0.556	0.256	0.798	1.12	0.263	-1.85	0.064	-1622	0.105
NA18602	EAS	1226	0.22	1116	0.264	-1471	0.141	1139	0.255	-2.58	0.01	-2139	0.032	-1774	0.076	-1.39	0.165
NA18603	EAS	1346	0.178	1116	0.264	0.152	0.879	0.442	0.658	-0.866	0.387	0.956	0.339	0.782	0.434	0.851	0.395
NA18605	EAS	0.891	0.373	0.05	0.96	-0.023	0.982	-1337	0.181	0.334	0.738	0.089	0.929	-0.195	0.845	-0.617	0.537
NA18606	EAS	1346	0.178	-0.789	0.43	1.25	0.211	-0.218	0.827	0.319	0.75	0.792	0.428	0.782	0.434	0.851	0.395
NA18608	EAS	-0.269	0.788	-0.083	0.934	-0.921	0.357	-0.934	0.351	-1349	0.177	-1834	0.067	-1549	0.121	-2085	0.037
NA18609	EAS	-1129	0.259	-1042	0.298	-2357	0.018	-2713	0.007	-1.52	0.128	-2421	0.015	-1774	0.076	-1776	0.076
NA18610	EAS	0.7	0.484	-2067	0.039	-0.073	0.942	-1594	0.111	0.054	0.957	0.3	0.764	0.256	0.798	0.233	0.816
NA18611	EAS	-0.077	0.938	1116	0.264	0.402	0.688	0.534	0.594	1394	0.163	0.722	0.47	-0.797	0.425	-0.463	0.644
NA18612	EAS	1346	0.178	1116	0.264	-0.672	0.502	0.314	0.754	-0.414	0.679	-0.052	0.958	-0.496	0.62	-0.54	0.589
NA18613	EAS	-0.567	0.57	-0.815	0.415	-0.247	0.805	-1.19	0.234	-1505	0.132	-2139	0.032	-1398	0.162	-1853	0.064
NA18614	EAS	-0.699	0.485	0.596	0.551	1038	0.299	-0.163	0.87	1067	0.286	0.487	0.626	0.331	0.741	0.387	0.699
NA18615	EAS	-0.783	0.434	0.517	0.605	-0.41	0.682	1139	0.255	0.21	0.834	-0.029	0.977	-0.195	0.845	-0.231	0.817
NA18616	EAS	-0.412	0.68	-1375	0.169	-0.509	0.61	-1704	0.088	-0.445	0.656	-1647	0.1	0.782	0.434	0.851	0.395
NA18617	EAS	1346	0.178	0.716	0.474	1038	0.299	0.901	0.368	0.443	0.658	0.44	0.66	0.782	0.434	0.619	0.536
NA18618	EAS	-1177	0.239	-0.615	0.538	-0.709	0.478	-0.548	0.583	-1832	0.067	-2069	0.039	-1323	0.186	-1776	0.076
NA18619	EAS	0.377	0.706	1116	0.264	-0.759	0.448	0.075	0.94	-0.149	0.882	0.347	0.729	-0.722	0.47	-0.926	0.354
NA18620	EAS	0.006	0.995	1116	0.264	-0.347	0.728	0.24	0.81	0.038	0.97	1238	0.216	-0.797	0.425	-1081	0.28
NA18621	EAS	0.652	0.514	-0.496	0.62	-0.909	0.363	-0.622	0.534	-0.881	0.378	-1365	0.172	-0.797	0.425	-0.54	0.589
NA18622	EAS	-0.017	0.986	0.53	0.596	0.551	0.581	0.827	0.408	0.833	0.405	0.605	0.545	0.782	0.434	0.464	0.642
NA18623	EAS	-0.795	0.427	0.117	0.907	-0.285	0.776	-0.237	0.813	-1442	0.149	-1647	0.1	-1248	0.212	-1853	0.064
NA18624	EAS	0.03	0.976	1116	0.264	-0.073	0.942	1359	0.174	1846	0.065	1285	0.199	-0.271	0.787	0.078	0.938
NA18625	EAS	-1141	0.254	-0.216	0.829	-2307	0.021	-1961	0.05	-0.585	0.558	-1905	0.057	-0.421	0.674	-0.386	0.7
NA18626	EAS	-0.4	0.689	-1241	0.214	-1246	0.213	-2052	0.04	-2502	0.012	-3945	0	-2226	0.026	-2.78	0.005
NA18627	EAS	0.066	0.947	0.277	0.782	1637	0.102	0.332	0.74	0.739	0.46	0.112	0.911	0.782	0.434	0.851	0.395
NA18628	EAS	-0.292	0.77	0.25	0.802	0.776	0.438	0.937	0.349	1144	0.252	0.956	0.339	0.782	0.434	0.851	0.395
NA18629	EAS	-0.675	0.5	0.33	0.741	0.402	0.688	0.405	0.685	0.365	0.715	-0.052	0.958	0.782	0.434	0.851	0.395
NA18630	EAS	0.616	0.538	-0.442	0.658	-0.509	0.61	-0.677	0.499	0.116	0.908	1191	0.234	0.406	0.685	0.773	0.439
NA18631	EAS	-0.436	0.663	-1588	0.112	-0.909	0.363	-1557	0.119	0.287	0.774	-0.849	0.396	0.632	0.528	0.542	0.588
NA18632	EAS	0.796	0.426	1116	0.264	1363	0.173	1359	0.174	-0.133	0.894	0.487	0.626	0.782	0.434	0.851	0.395
NA18633	EAS	0.724	0.469	-0.336	0.737	0.302	0.763	-0.493	0.622	0.552	0.581	0.464	0.643	-0.12	0.904	-0.308	0.758
NA18634	EAS	-0.077	0.938	-0.509	0.611	0.464	0.643	-0.072	0.943	0.147	0.883	0.628	0.53	0.782	0.434	0.464	0.642
NA18635	EAS	0.592	0.554	-0.549	0.583	0.477	0.634	0.332	0.74	-1271	0.204	-0.122	0.903	-0.722	0.47	-0.617	0.537
NA18636	EAS	-0.412	0.68	0.037	0.97	1625	0.104	1359	0.174	-1816	0.069	-0.169	0.866	0.782	0.434	0.851	0.395
NA18637	EAS	-0.603	0.546	1116	0.264	0.439	0.661	0.882	0.378	-0.242	0.808	-0.169	0.866	0.782	0.434	0.773	0.439
NA18638	EAS	-0.46	0.646	-0.256	0.798	0.776	0.438	0.259	0.796	1534	0.125	1261	0.207	0.782	0.434	0.542	0.588
NA18639	EAS	0.831	0.406	1116	0.264	-1096	0.273	-0.548	0.583	-0.881	0.378	-0.427	0.669	0.782	0.434	0.851	0.395
NA18640	EAS	0.521	0.603	-0.895	0.371	-1.87	0.061	-0.75	0.453	0.506	0.613	0.206	0.837	-0.496	0.62	-0.386	0.7
NA18641	EAS	0.604	0.546	1116	0.264	1275	0.202	1359	0.174	1721	0.085	1566	0.117	-0.722	0.47	-0.231	0.817
NA18642	EAS	-1488	0.137	-0.482	0.63	-1783	0.075	-1942	0.052	0.459	0.646	-0.896	0.37	-3955	0	-3.63	0
NA18643	EAS	-0.962	0.336	1116	0.264	0.439	0.661	1322	0.186	-1.24	0.215	-0.521	0.602	-1398	0.162	-1158	0.247
NA18644	EAS	1346	0.178	0.943	0.346	0.913	0.361	1359	0.174	1113	0.266	1472	0.141	0.481	0.63	0.542	0.588
NA18645	EAS	-0.316	0.752	-0.576	0.565	0.277	0.782	-0.603	0.546	-0.102	0.919	-0.591	0.554	0.782	0.434	0.851	0.395
NA18646	EAS	0.03	0.976	-2054	0.04	-0.01	0.992	-0.658	0.51	-0.164	0.869	-0.638	0.523	-0.421	0.674	-0.386	0.7
NA18647	EAS	-1823	0.068	0.29	0.772	0.889	0.374	0.295	0.768	-1754	0.079	-0.967	0.334	-2752	0.006	-2.78	0.005
NA18648	EAS	1346	0.178	-0.775	0.438	0.227	0.82	0.167	0.867	-0.679	0.497	0.018	0.985	-1699	0.089	-2317	0.021
NA18740	EAS	-0.783	0.434	1116	0.264	1949	0.051	1359	0.174	-0.164	0.869	0.816	0.415	0.406	0.685	0.696	0.486
NA18745	EAS	0.831	0.406	-0.868	0.385	-0.485	0.628	-0.805	0.421	-0.538	0.59	-0.638	0.523	-0.872	0.383	-0.617	0.537
NA18747	EAS	-0.711	0.477	-0.402	0.687	-1096	0.273	0.149	0.882	-0.164	0.869	-0.568	0.57	0.782	0.434	0.696	0.486
NA18748	EAS	0.042	0.966	1116	0.264	-1296	0.195	0.534	0.594	0.786	0.432	0.206	0.837	0.782	0.434	0.851	0.395
NA18749	EAS	1.19	0.234	0.357	0.721	-1545	0.122	-1.3	0.193	0.1	0.92	0.018	0.985	0.556	0.578	-0.231	0.817
NA18757	EAS	0.724	0.469	1116	0.264	-0.909	0.363	1359	0.174	-0.18	0.857	1074	0.283	-1248	0.212	-1.39	0.165
NA18939	EAS	0.174	0.862	1116	0.264	1949	0.051	1359	0.174	-0.741	0.459	0.698	0.485	-0.797	0.425	-0.617	0.537
NA18940	EAS	-0.089	0.929	1116	0.264	-1932	0.053	0.185	0.853	1035	0.3	1519	0.129	-1474	0.141	-0.772	0.44
NA18941	EAS	0.353	0.724	-2.32	0.02	0.214	0.83	-0.768	0.442	-0.32	0.749	0.581	0.561	-1323	0.186	-0.926	0.354
NA18942	EAS	0.879	0.379	0.024	0.981	-0.123	0.902	-0.677	0.499	-0.71	0.478	-0.873	0.383	-1173	0.241	-0.463	0.644
NA18943	EAS	-0.819	0.413	0.49	0.624	1201	0.23	1231	0.218	1612	0.107	1566	0.117	-1248	0.212	-0.617	0.537
NA18944	EAS	0.568	0.57	-1681	0.093	0.776	0.438	-0.512	0.609	-1193	0.233	-0.005	0.996	-1173	0.241	-1081	0.28
NA18945	EAS	-1608	0.108	1103	0.27	-0.597	0.551	0.424	0.672	-0.788	0.431	-1037	0.3	-1323	0.186	-1313	0.189
NA18946	EAS	0.162	0.871	0.77	0.442	0.252	0.801	0.974	0.33	-1286	0.198	0.3	0.764	-1248	0.212	-1004	0.316
NA18947	EAS	-1046	0.296	1116	0.264	-0.747	0.455	0.515	0.606	-0.57	0.569	-1318	0.187	-0.797	0.425	-1235	0.217
NA18948	EAS	-0.173	0.863	-2547	0.011	0.963	0.335	-0.365	0.715	-0.944	0.345	-1318	0.187	-1098	0.272	-1004	0.316
NA18949	EAS	1346	0.178	0.157	0.875	-1408	0.159	0.002	0.999	-0.087	0.931	0.909	0.363	-1023	0.307	-1004	0.316
NA18950	EAS	-0.077	0.938	-0.243	0.808	-0.135	0.893	-0.09	0.928	-0.18	0.857	-0.216	0.829	-0.346	0.729	-0.617	0.537
NA18951	EAS	1346	0.178	1116	0.264	0.926	0.354	0.662	0.508	-1411	0.158	0.159	0.874	-1173	0.241	-0.849	0.396
NA18952	EAS	0.114	0.909	-0.362	0.717	-0.41	0.682	0.204	0.839	1191	0.234	1285	0.199	-1248	0.212	-1313	0.189
NA18953	EAS	0.258	0.797	-0.482	0.63	0.227	0.82	0.46	0.645	-1676	0.094	-1014	0.311	-1.85	0.064	-1544	0.123
NA18954	EAS	-0.89	0.373	0.144	0.886	-3.53	0	-2272	0.023	-0.492	0.623	-1.74	0.082	-0.346	0.729	-0.386	0.7
NA18956	EAS	0.796	0.426	1116	0.264	0.814	0.416	1066	0.287	0.926	0.354	1566	0.117	-0.421	0.674	-0.772	0.44
NA18957	EAS	-0.006	0.996	-0.349	0.727	-1558	0.119	-0.934	0.351	0.381	0.703	0.722	0.47	-1925	0.054	-1699	0.089
NA18959	EAS	-2182	0.029	-0.163	0.871	-0.135	0.893	0.259	0.796	0.21	0.834	-0.521	0.602	-0.797	0.425	-1158	0.247
NA18960	EAS	-0.998	0.318	-0.203	0.839	1126	0.26	0.259	0.796	-0.492	0.623	-0.263	0.792	-1023	0.307	-0.617	0.537
NA18961	EAS	1346	0.178	1116	0.264	0.789	0.43	0.662	0.508	0.506	0.613	1402	0.161	-1173	0.241	-1313	0.189
NA18962	EAS	-0.651	0.515	1116	0.264	0.689	0.491	1359	0.174	-0.009	0.993	1519	0.129	-0.346	0.729	-1081	0.28
NA18963	EAS	1346	0.178	0.383	0.701	-2082	0.037	-0.567	0.571	0.132	0.895	0.956	0.339	0.181	0.857	-0.231	0.817
NA18964	EAS	0.676	0.499	0.224	0.823	-1208	0.227	0.552	0.581	0.163	0.871	0.651	0.515	-1248	0.212	-1235	0.217
NA18965	EAS	-1966	0.049	-1441	0.15	-1271	0.204	-1447	0.148	-0.149	0.882	-0.92	0.358	-0.421	0.674	-0.772	0.44
NA18966	EAS	-0.245	0.807	1036	0.3	0.776	0.438	0.552	0.581	-1941	0.052	-1459	0.145	-1173	0.241	-1081	0.28
NA18967	EAS	-0.113	0.91	0.33	0.741	0.289	0.772	0.754	0.451	-1022	0.307	-0.849	0.396	-1398	0.162	-1.39	0.165
NA18968	EAS	-1.99	0.047	0.33	0.741	0.551	0.581	0.057	0.955	-0.819	0.413	-0.896	0.37	-0.647	0.518	-0.849	0.396
NA18969	EAS	-0.101	0.919	-1055	0.291	-0.984	0.325	-2217	0.027	-0.881	0.378	-1459	0.145	-1023	0.307	-0.849	0.396
NA18970	EAS	1346	0.178	0.29	0.772	0.988	0.323	0.791	0.429	-1146	0.252	-0.24	0.811	-0.722	0.47	-1004	0.316
NA18971	EAS	1346	0.178	0.237	0.813	-1907	0.056	-1.19	0.234	-0.445	0.656	-0.38	0.704	-2.15	0.032	-1235	0.217
NA18972	EAS	-1548	0.122	1116	0.264	0.489	0.625	1084	0.278	-0.523	0.601	-0.146	0.884	-2.15	0.032	-2085	0.037
NA18973	EAS	0.82	0.412	1116	0.264	1088	0.277	0.882	0.378	-2081	0.037	-0.451	0.652	-1774	0.076	-1313	0.189
NA18974	EAS	-1141	0.254	0.237	0.813	0.814	0.416	0.057	0.955	-0.429	0.668	-0.404	0.686	-1023	0.307	-0.54	0.589
NA18975	EAS	-0.46	0.646	-2706	0.007	-1046	0.295	-1484	0.138	-1084	0.278	-2538	0.011	-0.797	0.425	-0.695	0.487
NA18976	EAS	0.425	0.671	1116	0.264	-0.547	0.584	0.68	0.496	-1162	0.245	0.886	0.376	-0.421	0.674	0.078	0.938
NA18977	EAS	1346	0.178	0.45	0.653	1313	0.189	0.956	0.339	-2268	0.023	0.253	0.8	-1398	0.162	-2162	0.031
NA18978	EAS	1346	0.178	1036	0.3	-0.497	0.619	0.387	0.699	-0.305	0.761	0.651	0.515	-1549	0.121	-1158	0.247
NA18979	EAS	-0.591	0.554	-3199	0.001	-0.747	0.455	-2529	0.011	-0.242	0.808	-1389	0.165	-0.647	0.518	-0.463	0.644
NA18980	EAS	-0.221	0.825	0.317	0.751	-0.534	0.593	0.259	0.796	-0.928	0.353	-0.709	0.479	-1549	0.121	-1158	0.247
NA18981	EAS	-0.938	0.348	-0.402	0.687	-1558	0.119	-0.328	0.743	-1692	0.091	-0.849	0.396	-1323	0.186	-1158	0.247
NA18982	EAS	-1823	0.068	-1534	0.125	-0.347	0.728	-1649	0.099	-0.741	0.459	-1928	0.054	-0.797	0.425	-1158	0.247
NA18983	EAS	1346	0.178	-0.442	0.658	0.464	0.643	-0.072	0.943	0.521	0.602	0.182	0.855	-2226	0.026	-1622	0.105
NA18984	EAS	0.054	0.957	-1867	0.062	-0.085	0.932	-0.292	0.771	-2549	0.011	-2092	0.036	-1774	0.076	-1313	0.189
NA18985	EAS	1346	0.178	1116	0.264	-0.41	0.682	-0.035	0.972	-1037	0.3	-0.216	0.829	-0.872	0.383	-1467	0.142
NA18986	EAS	-1034	0.301	-2147	0.032	-1.77	0.077	-3043	0.002	-0.18	0.857	-1248	0.212	-0.271	0.787	-0.463	0.644
NA18987	EAS	-0.532	0.595	1116	0.264	0.714	0.475	1304	0.192	-0.912	0.362	-0.193	0.847	-1173	0.241	-1622	0.105
NA18988	EAS	0.473	0.636	0.077	0.939	1425	0.154	1194	0.232	0.241	0.81	0.862	0.388	-1774	0.076	-1544	0.123
NA18989	EAS	1346	0.178	0.69	0.49	1.25	0.211	1359	0.174	-1583	0.114	0.347	0.729	-1474	0.141	-2008	0.045
NA18990	EAS	0.246	0.806	-1814	0.07	0.077	0.938	-0.072	0.943	-0.71	0.478	-0.498	0.619	-0.571	0.568	-0.617	0.537
NA18991	EAS	1346	0.178	0.423	0.672	-1059	0.29	0.497	0.619	-0.196	0.845	0.065	0.948	-1699	0.089	-0.926	0.354
NA18992	EAS	0.927	0.354	-1175	0.24	0.514	0.607	-0.035	0.972	-3826	0	-2585	0.01	-0.496	0.62	-0.849	0.396
NA18993	EAS	1346	0.178	-0.029	0.976	-0.722	0.47	-0.823	0.41	-1271	0.204	-0.521	0.602	-2	0.046	-1467	0.142
NA18994	EAS	1346	0.178	-0.243	0.808	0.639	0.523	-0.072	0.943	0.178	0.858	1191	0.234	0.481	0.63	-0.695	0.487
NA18995	EAS	0.425	0.671	0.783	0.434	0.464	0.643	1084	0.278	-0.523	0.601	0.956	0.339	-0.872	0.383	-0.926	0.354
NA18997	EAS	-0.854	0.393	0.517	0.605	0.077	0.938	0.662	0.508	-0.18	0.857	0.816	0.415	-0.421	0.674	-0.849	0.396
NA18998	EAS	0.736	0.462	1023	0.306	1575	0.115	1359	0.174	0.381	0.703	0.816	0.415	-1173	0.241	-1.39	0.165
NA18999	EAS	-0.998	0.318	-0.349	0.727	-1034	0.301	-1007	0.314	0.474	0.635	0.393	0.694	-0.947	0.343	-1158	0.247
NA19000	EAS	0.162	0.871	-0.509	0.611	-0.822	0.411	-0.457	0.648	-1645	0.1	-2022	0.043	-1474	0.141	-1081	0.28
NA19001	EAS	0.688	0.491	0.956	0.339	0.576	0.564	0.68	0.496	1394	0.163	1566	0.117	-1098	0.272	-0.849	0.396
NA19002	EAS	-0.352	0.725	-2547	0.011	0.489	0.625	-0.989	0.323	0.1	0.92	-0.638	0.523	-0.947	0.343	-0.231	0.817
NA19003	EAS	-0.053	0.957	0.849	0.396	-0.634	0.526	0.589	0.556	-0.71	0.478	-0.076	0.94	-2601	0.009	-1776	0.076
NA19004	EAS	-2026	0.043	0.556	0.578	1088	0.277	1212	0.225	-0.414	0.679	-0.662	0.508	-1398	0.162	-1235	0.217
NA19005	EAS	-0.783	0.434	0.37	0.711	0.402	0.688	0.442	0.658	-1162	0.245	-1201	0.23	-0.571	0.568	-0.617	0.537
NA19006	EAS	1346	0.178	-0.043	0.966	0.339	0.734	0.625	0.532	1705	0.088	1543	0.123	-1624	0.104	-1158	0.247
NA19007	EAS	0.09	0.928	-1028	0.304	0.002	0.998	-0.512	0.609	-0.461	0.645	-0.193	0.847	-0.947	0.343	-1004	0.316
NA19009	EAS	-0.424	0.672	-0.216	0.829	0.04	0.968	-0.383	0.701	1129	0.259	-0.005	0.996	-1248	0.212	-1467	0.142
NA19010	EAS	-0.149	0.882	0.543	0.587	-0.322	0.747	-1264	0.206	0.677	0.498	-0.216	0.829	-1173	0.241	-0.695	0.487
NA19011	EAS	1071	0.284	0.49	0.624	-0.984	0.325	-1154	0.249	-1333	0.182	0.112	0.911	-1699	0.089	-1081	0.28
NA19012	EAS	0.054	0.957	-0.136	0.892	0.252	0.801	0.277	0.782	-0.679	0.497	-0.24	0.811	-1173	0.241	-1467	0.142
NA19054	EAS	1346	0.178	-0.536	0.592	0.339	0.734	-0.365	0.715	-1349	0.177	-0.802	0.422	-1774	0.076	-1776	0.076
NA19055	EAS	0.389	0.697	-0.123	0.902	-0.085	0.932	-1025	0.305	-0.274	0.784	-0.427	0.669	-0.496	0.62	-0.926	0.354
NA19056	EAS	1346	0.178	0.184	0.854	0.202	0.84	0.24	0.81	-1536	0.125	-1318	0.187	-1699	0.089	-1004	0.316
NA19057	EAS	0.808	0.419	0.144	0.886	-1333	0.182	-0.31	0.757	-0.164	0.869	-0.263	0.792	-1398	0.162	-1235	0.217
NA19058	EAS	-0.627	0.53	1116	0.264	1812	0.07	1359	0.174	-0.803	0.422	-0.545	0.586	-1023	0.307	-0.849	0.396
NA19059	EAS	-1345	0.179	-0.762	0.446	-0.285	0.776	-0.989	0.323	-2377	0.017	-2116	0.034	-1098	0.272	-1004	0.316
NA19060	EAS	1346	0.178	0.556	0.578	0.464	0.643	0.68	0.496	-0.57	0.569	0.628	0.53	-1624	0.104	-1622	0.105
NA19062	EAS	1346	0.178	-0.056	0.955	0.339	0.734	-0.365	0.715	-0.414	0.679	-0.076	0.94	-1.85	0.064	-2085	0.037
NA19063	EAS	-1775	0.076	0.263	0.792	0.052	0.958	0.754	0.451	-0.227	0.821	-0.591	0.554	-1248	0.212	-0.849	0.396
NA19064	EAS	-0.125	0.9	1116	0.264	0.077	0.938	-0.31	0.757	-1.38	0.168	-0.357	0.721	-0.872	0.383	-0.695	0.487
NA19065	EAS	-0.173	0.863	-0.389	0.697	-0.222	0.824	0.479	0.632	-0.383	0.702	-0.263	0.792	-1474	0.141	-0.772	0.44
NA19066	EAS	-0.006	0.996	1116	0.264	0.04	0.968	-0.035	0.972	1035	0.3	1.05	0.294	-1248	0.212	-1235	0.217
NA19067	EAS	0.784	0.433	-0.189	0.85	1712	0.087	0.442	0.658	0.615	0.539	0.581	0.561	-0.346	0.729	-0.308	0.758
NA19068	EAS	0.843	0.399	-0.229	0.819	0.839	0.402	0.699	0.485	-1473	0.141	-0.146	0.884	-1323	0.186	-1081	0.28
NA19070	EAS	1346	0.178	0.57	0.569	-0.372	0.71	-0.402	0.688	0.1	0.92	0.816	0.415	-1474	0.141	-1158	0.247
NA19072	EAS	0.999	0.318	1116	0.264	0.202	0.84	0.974	0.33	-0.71	0.478	0.722	0.47	-0.346	0.729	-0.386	0.7
NA19074	EAS	-1751	0.08	-0.283	0.778	-1283	0.199	-0.072	0.943	-0.149	0.882	-1459	0.145	-1.85	0.064	-1931	0.054
NA19075	EAS	0.21	0.834	1036	0.3	0.264	0.791	1267	0.205	-0.85	0.395	-0.169	0.866	-0.571	0.568	-1004	0.316
NA19076	EAS	0.317	0.751	1116	0.264	0.227	0.82	0.846	0.398	-2502	0.012	-1154	0.248	-0.496	0.62	-0.695	0.487
NA19077	EAS	-0.113	0.91	0.703	0.482	1949	0.051	1359	0.174	-0.289	0.772	0.065	0.948	-1699	0.089	-1.39	0.165
NA19078	EAS	-0.149	0.882	1116	0.264	-0.722	0.47	0.992	0.321	-1.52	0.128	-0.591	0.554	-0.872	0.383	-0.772	0.44
NA19079	EAS	0.592	0.554	-0.789	0.43	0.851	0.395	-0.035	0.972	-1177	0.239	-0.756	0.45	-1774	0.076	-1313	0.189
NA19080	EAS	1346	0.178	0.277	0.782	0.938	0.348	0.68	0.496	-1692	0.091	-0.545	0.586	-1023	0.307	-0.386	0.7
NA19081	EAS	0.186	0.853	1116	0.264	0.739	0.46	1341	0.18	1924	0.054	1355	0.175	-1098	0.272	-1313	0.189
NA19082	EAS	0.485	0.628	0.37	0.711	-0.26	0.795	1176	0.24	0.194	0.846	0.136	0.892	-1173	0.241	-0.772	0.44
NA19083	EAS	-0.149	0.882	-2613	0.009	-1246	0.213	-3.41	0.001	-1598	0.11	-2843	0.004	-1023	0.307	-1081	0.28
NA19084	EAS	0.975	0.33	0.357	0.721	-0.834	0.404	-1062	0.288	-1629	0.103	-1295	0.195	-1925	0.054	-1081	0.28
NA19085	EAS	0.401	0.688	-1308	0.191	-0.909	0.363	-1007	0.314	0.802	0.423	0.159	0.874	-1474	0.141	-1544	0.123
NA19086	EAS	0.437	0.662	-1974	0.048	0.264	0.791	-0.97	0.332	-1614	0.107	-2069	0.039	-0.195	0.845	-1081	0.28
NA19087	EAS	-0.771	0.441	-0.536	0.592	0.502	0.616	-0.897	0.37	-0.242	0.808	-1506	0.132	-1023	0.307	-1158	0.247
NA19088	EAS	-0.723	0.47	-1215	0.224	-0.921	0.357	-1575	0.115	-1614	0.107	-2467	0.014	-1098	0.272	-0.849	0.396
NA19089	EAS	1346	0.178	1063	0.288	-0.26	0.795	-0.86	0.39	-2019	0.044	-0.779	0.436	-1248	0.212	-1158	0.247
NA19090	EAS	1346	0.178	0.876	0.381	-0.559	0.576	1157	0.247	-1.52	0.128	-0.099	0.921	-0.571	0.568	-0.849	0.396
NA19091	EAS	-2803	0.005	1116	0.264	-0.759	0.448	0.974	0.33	-1209	0.227	-1694	0.09	-1023	0.307	-0.463	0.644

## Sheet: Table S5
Table S5. Summary statistics of ancestry inferences based on tri-hibryd model for each admixed population and panel set. Brazilian samples (SABE), Afro-Caribean (ACB), Afro-American (ASW), Colombian (COL) , Mexican (MXL), Peruvian (PEL) and Puerto Rican (PUR)
Population	PANEL	34AISNP_PIMA			55AISNP			128AISNP			170AISNP			446AISNP			665AISNP			HDSNP			WGS
SABE	ANCETRY	AFR	EUR	NAM	AFR	EUR	NAM	AFR	EUR	NAM	AFR	EUR	NAM	AFR	EUR	NAM	AFR	EUR	NAM	AFR	EUR	NAM	AFR	EUR	NAM
	Minimum	0	0	0	0	0	0	0	0	0	0	0	0	0	0.004	0	0	0.004	0	0	0.0418	0	0	0.0332	0
	Maximum	1	1	0.6343	1	1	0.8827	0.9741	1	0.7296	0.9741	1	0.7296	0.9658	1	0.6232	0.9658	1	0.6232	0.9582	1	0.6198	0.9668	1	0.6385
	Average	0.1958	0.7002	0.104	0.1936	0.7006	0.1059	0.1909	0.7126	0.0965	0.1909	0.7126	0.0965	0.189	0.7173	0.0937	0.189	0.7173	0.0937	0.1691	0.7416	0.0893	0.1721	0.7383	0.0896
	Standard deviation	0.2198	0.2547	0.1043	0.21	0.2599	0.1469	0.207	0.2415	0.1137	0.207	0.2415	0.1137	0.2026	0.2398	0.1099	0.2026	0.2398	0.1099	0.2002	0.236	0.1128	0.235	0.2373	0.1156
	Median	0.1238	0.7537	0.082	0.1277	0.7573	0.0648	0.1206	0.7574	0.0689	0.1206	0.7574	0.0689	0.1254	0.7596	0.0681	0.1254	0.7596	0.0681	0.097	0.7839	0.0668	0.1001	0.7776	0.0678
	Quartile 1	0	0.5349	0.0227	0.0308	0.5449	0	0.034	0.5643	0.0149	0.034	0.5643	0.0149	0.0313	0.5677	0.0185	0.0313	0.5677	0.0185	0.0096	0.5926	0.0038	0.0126	0.5885	0.0046
	Quartile 2	0.1238	0.7537	0.082	0.1277	0.7573	0.0648	0.1206	0.7574	0.0689	0.1206	0.7574	0.0689	0.1254	0.7596	0.0681	0.1254	0.7596	0.0681	0.097	0.7839	0.0668	0.1001	0.7776	0.0678
	Quartile 3	0.3094	0.9142	0.1508	0.2868	0.9258	0.1486	0.2872	0.9272	0.1361	0.2872	0.9272	0.1361	0.2798	0.94	0.1295	0.2798	0.94	0.1295	0.2616	0.9744	0.1223	0.2659	0.9734	0.1209
ACB	ANCETRY	AFR	EUR	NAM	AFR	EUR	NAM	AFR	EUR	NAM	AFR	EUR	NAM	AFR	EUR	NAM	AFR	EUR	NAM	AFR	EUR	NAM	AFR	EUR	NAM
	Minimum	0.5356	0	0	0.5042	0	0	0.5108	0	0	0.5108	0	0	0.5402	0	0	0.5402	0	0	0.5393	0.0305	0	0.5462	0.0258	0
	Maximum	1	0.4644	0.142	1	0.4616	0.142	1	0.468	0.1619	1	0.468	0.1619	0.9966	0.4598	0.1253	0.9966	0.4598	0.1253	0.9695	0.4607	0.1179	0.9733	0.4537	0.1214
	Average	0.8996	0.0809	0.0196	0.877	0.099	0.024	0.8897	0.096	0.0143	0.8897	0.096	0.0143	0.8924	0.0965	0.0111	0.8924	0.0965	0.0111	0.8672	0.1286	0.0042	0.8752	0.1216	0.0032
	Standard deviation	0.0953	0.0959	0.0305	0.0989	0.095	0.0367	0.0854	0.0804	0.0231	0.0854	0.0804	0.0231	0.0814	0.0792	0.0169	0.0814	0.0792	0.0169	0.0796	0.0754	0.0125	0.0798	0.0756	0.0127
	Median	0.9268	0.058	0	0.8942	0.082	0	0.9027	0.0824	0.0021	0.9027	0.0824	0.0021	0.9112	0.0785	0.0044	0.9112	0.0785	0.0044	0.8886	0.1063	0.001	0.8995	0.0994	0
	Quartile 1	0.8642	0	0	0.8432	0.0298	0	0.8634	0.0491	0	0.8634	0.0491	0	0.8573	0.0406	0	0.8573	0.0406	0	0.8263	0.0807	0	0.8393	0.073	0
	Quartile 2	0.9268	0.058	0	0.8942	0.082	0	0.9027	0.0824	0.0021	0.9027	0.0824	0.0021	0.9112	0.0785	0.0044	0.9112	0.0785	0.0044	0.8886	0.1063	0.001	0.8995	0.0994	0
	Quartile 3	0.9644	0.1172	0.0309	0.941	0.1383	0.041	0.9448	0.1208	0.022	0.9448	0.1208	0.022	0.9424	0.1295	0.0177	0.9424	0.1295	0.0177	0.9169	0.1662	0.0055	0.9244	0.1581	0.0029
ASW	ANCETRY	AFR	EUR	NAM	AFR	EUR	NAM	AFR	EUR	NAM	AFR	EUR	NAM	AFR	EUR	NAM	AFR	EUR	NAM	AFR	EUR	NAM	AFR	EUR	NAM
	Minimum	0.0121	0	0	0.0084	0	0	0.0184	0.0464	0	0.0184	0.0464	0	0.0112	0.0073	0	0.0112	0.0073	0	0	0.0477	0	0	0.0324	0
	Maximum	1	0.5245	0.5566	0.9715	0.5061	0.6701	0.9427	0.5076	0.6292	0.9427	0.5076	0.6292	0.9812	0.5482	0.6445	0.9812	0.5482	0.6445	0.9523	0.5382	0.6312	0.9614	0.5285	0.6328
	Average	0.7409	0.1953	0.0639	0.7743	0.1818	0.0439	0.7714	0.1875	0.041	0.7714	0.1875	0.041	0.7651	0.1856	0.0493	0.7651	0.1856	0.0493	0.745	0.2145	0.0405	0.7513	0.2086	0.0401
	Standard deviation	0.1805	0.1396	0.1149	0.1721	0.1176	0.1136	0.165	0.107	0.1112	0.165	0.107	0.1112	0.1563	0.0952	0.113	0.1563	0.0952	0.113	0.1562	0.0949	0.1137	0.1569	0.0941	0.1139
	Median	0.7767	0.1834	0.0316	0.8052	0.1658	0	0.8158	0.1699	0.0059	0.8158	0.1699	0.0059	0.8106	0.1678	0.0205	0.8106	0.1678	0.0205	0.7984	0.1906	0.0098	0.7999	0.1836	0.0101
	Quartile 1	0.6693	0.0851	0	0.6909	0.0819	0	0.7165	0.1011	0	0.7165	0.1011	0	0.7245	0.1251	0.0091	0.7245	0.1251	0.0091	0.691	0.1448	0.0039	0.7003	0.1394	0.0037
	Quartile 2	0.7767	0.1834	0.0316	0.8052	0.1658	0	0.8158	0.1699	0.0059	0.8158	0.1699	0.0059	0.8106	0.1678	0.0205	0.8106	0.1678	0.0205	0.7984	0.1906	0.0098	0.7999	0.1836	0.0101
	Quartile 3	0.8636	0.2849	0.0815	0.889	0.2343	0.0419	0.8789	0.2479	0.0253	0.8789	0.2479	0.0253	0.8633	0.2481	0.0325	0.8633	0.2481	0.0325	0.8398	0.2741	0.0167	0.8468	0.2729	0.0157
CLM	ANCETRY	AFR	EUR	NAM	AFR	EUR	NAM	AFR	EUR	NAM	AFR	EUR	NAM	AFR	EUR	NAM	AFR	EUR	NAM	AFR	EUR	NAM	AFR	EUR	NAM
	Minimum	0	0.077	0	0	0.2625	0	0	0.3366	0.0529	0	0.3366	0.0529	0	0.3063	0.0088	0	0.3063	0.0088	0	0.3861	0.0339	0	0.3872	0.0376
	Maximum	0.4254	1	0.5684	0.4008	0.9753	0.5598	0.4227	0.9087	0.5371	0.4227	0.9087	0.5371	0.4262	0.9637	0.6006	0.4262	0.9637	0.6006	0.3698	0.9661	0.5842	0.3742	0.9624	0.5861
	Average	0.0891	0.6515	0.2595	0.0862	0.6616	0.2523	0.0808	0.6469	0.2723	0.0808	0.6469	0.2723	0.0942	0.6294	0.2764	0.0942	0.6294	0.2764	0.0678	0.6586	0.2736	0.071	0.6564	0.2726
	Standard deviation	0.1006	0.174	0.1346	0.0991	0.1753	0.1286	0.0908	0.1439	0.1015	0.0908	0.1439	0.1015	0.0888	0.1462	0.1098	0.0888	0.1462	0.1098	0.0787	0.1369	0.1019	0.0793	0.1373	0.1021
	Median	0.0677	0.66	0.2808	0.0531	0.6897	0.2484	0.0521	0.6577	0.2687	0.0521	0.6577	0.2687	0.0626	0.6361	0.2593	0.0626	0.6361	0.2593	0.0389	0.664	0.2679	0.0422	0.6625	0.2671
	Quartile 1	0	0.567	0.1684	0	0.5437	0.1573	0.0114	0.55	0.2029	0.0114	0.55	0.2029	0.0346	0.5312	0.2151	0.0346	0.5312	0.2151	0.0153	0.5762	0.2244	0.0173	0.5737	0.2243
	Quartile 2	0.0677	0.66	0.2808	0.0531	0.6897	0.2484	0.0521	0.6577	0.2687	0.0521	0.6577	0.2687	0.0626	0.6361	0.2593	0.0626	0.6361	0.2593	0.0389	0.664	0.2679	0.0422	0.6625	0.2671
	Quartile 3	0.138	0.7822	0.3353	0.1347	0.813	0.3373	0.1069	0.7498	0.3289	0.1069	0.7498	0.3289	0.1267	0.7289	0.3436	0.1267	0.7289	0.3436	0.095	0.7336	0.3209	0.0992	0.7322	0.319
MXL	ANCETRY	AFR	EUR	NAM	AFR	EUR	NAM	AFR	EUR	NAM	AFR	EUR	NAM	AFR	EUR	NAM	AFR	EUR	NAM	AFR	EUR	NAM	AFR	EUR	NAM
	Minimum	0	0	0	0	0	0.0757	0	0	0.0691	0	0	0.0691	0	0.0201	0.0679	0	0.0201	0.0679	0	0.0395	0.0413	0	0.0391	0.0411
	Maximum	0.1889	1	1	0.1737	0.8706	1	0.146	0.866	1	0.146	0.866	1	0.1251	0.9251	0.9777	0.1251	0.9251	0.9777	0.0855	0.9428	0.9605	0.0883	0.9402	0.9609
	Average	0.0564	0.4334	0.5102	0.0512	0.4344	0.5144	0.0514	0.4394	0.5092	0.0514	0.4394	0.5092	0.0465	0.4401	0.5134	0.0465	0.4401	0.5134	0.0308	0.4685	0.5006	0.0333	0.4657	0.501
	Standard deviation	0.0632	0.1995	0.2073	0.053	0.2084	0.2239	0.0457	0.2027	0.2099	0.0457	0.2027	0.2099	0.0265	0.2012	0.2054	0.0265	0.2012	0.2054	0.0203	0.1962	0.2022	0.0209	0.1962	0.2022
	Median	0.0419	0.4455	0.5121	0.0363	0.4381	0.4809	0.0464	0.4403	0.5039	0.0464	0.4403	0.5039	0.0454	0.4356	0.507	0.0454	0.4356	0.507	0.0333	0.4742	0.4878	0.0345	0.468	0.4825
	Quartile 1	0	0.3284	0.3451	0	0.3195	0.3698	0	0.3142	0.3613	0	0.3142	0.3613	0.0271	0.3206	0.3571	0.0271	0.3206	0.3571	0.0157	0.3583	0.3512	0.0183	0.3544	0.3547
	Quartile 2	0.0419	0.4455	0.5121	0.0363	0.4381	0.4809	0.0464	0.4403	0.5039	0.0464	0.4403	0.5039	0.0454	0.4356	0.507	0.0454	0.4356	0.507	0.0333	0.4742	0.4878	0.0345	0.468	0.4825
	Quartile 3	0.0921	0.5451	0.6521	0.0856	0.5556	0.6487	0.0836	0.586	0.6011	0.0836	0.586	0.6011	0.0623	0.6174	0.6366	0.0623	0.6174	0.6366	0.0438	0.6198	0.6206	0.0467	0.6153	0.6186
PEL	ANCETRY	AFR	EUR	NAM	AFR	EUR	NAM	AFR	EUR	NAM	AFR	EUR	NAM	AFR	EUR	NAM	AFR	EUR	NAM	AFR	EUR	NAM	AFR	EUR	NAM
	Minimum	0	0	0.1923	0	0	0.1463	0	0	0.2063	0	0	0.2063	0	0	0.3277	0	0	0.3277	0	0	0.3296	0	0	0.3279
	Maximum	0.4531	0.6159	1	0.5005	0.6752	1	0.4442	0.5694	1	0.4442	0.5694	1	0.4028	0.527	1	0.4028	0.527	1	0.36	0.5362	1	0.3686	0.5275	1
	Average	0.0339	0.2298	0.7363	0.0411	0.1844	0.7745	0.0424	0.1659	0.7917	0.0424	0.1659	0.7917	0.0336	0.1696	0.7968	0.0336	0.1696	0.7968	0.0211	0.1884	0.7904	0.0223	0.1931	0.791
	Standard deviation	0.0691	0.1459	0.1648	0.0747	0.1451	0.1686	0.068	0.1276	0.1536	0.068	0.1276	0.1536	0.065	0.1282	0.1511	0.065	0.1282	0.1511	0.0553	0.1346	0.1553	0.0567	0.1294	0.1559
	Median	0	0.2071	0.7398	0.0011	0.1765	0.8062	0.018	0.1336	0.808	0.018	0.1336	0.808	0.0045	0.1473	0.8204	0.0045	0.1473	0.8204	0	0.1732	0.7954	0	0.1935	0.7985
	Quartile 1	0	0.1413	0.6123	0	0.0667	0.6564	0	0.0827	0.6911	0	0.0827	0.6911	0	0.0551	0.6712	0	0.0551	0.6712	0	0.0769	0.6717	0	0.1	0.6659
	Quartile 2	0	0.2071	0.7398	0.0011	0.1765	0.8062	0.018	0.1336	0.808	0.018	0.1336	0.808	0.0045	0.1473	0.8204	0.0045	0.1473	0.8204	0	0.1732	0.7954	0	0.1935	0.7985
	Quartile 3	0.0446	0.3364	0.8439	0.0448	0.2571	0.9074	0.0533	0.2584	0.9074	0.0533	0.2584	0.9074	0.0389	0.2626	0.9234	0.0389	0.2626	0.9234	0	0.3081	0.9231	0.0068	0.3023	0.9192
PUR	ANCETRY	AFR	EUR	NAM	AFR	EUR	NAM	AFR	EUR	NAM	AFR	EUR	NAM	AFR	EUR	NAM	AFR	EUR	NAM	AFR	EUR	NAM	AFR	EUR	NAM
	Minimum	0	0	0	0	0.0413	0	0	0.2174	0.0081	0	0.2174	0.0081	0	0.2366	0.0112	0	0.2366	0.0112	0.0115	0.2573	0.0434	0.0158	0.2585	0.0452
	Maximum	0.8152	0.9685	0.3622	0.7188	0.9793	0.4281	0.7356	0.9057	0.3608	0.7356	0.9057	0.3608	0.7011	0.9184	0.3262	0.7011	0.9184	0.3262	0.6639	0.9225	0.2406	0.6672	0.9189	0.2442
	Average	0.1596	0.6812	0.1592	0.1398	0.6888	0.1714	0.1431	0.7035	0.1534	0.1431	0.7035	0.1534	0.1476	0.7117	0.1408	0.1476	0.7117	0.1408	0.1244	0.7347	0.1409	0.1279	0.7319	0.1401
	Standard deviation	0.1411	0.1688	0.0833	0.1263	0.1537	0.0982	0.1166	0.121	0.0634	0.1166	0.121	0.0634	0.0997	0.1115	0.052	0.0997	0.1115	0.052	0.0989	0.1046	0.0402	0.0987	0.1042	0.0407
	Median	0.138	0.6895	0.1656	0.1196	0.6976	0.1749	0.1245	0.7163	0.1522	0.1245	0.7163	0.1522	0.131	0.725	0.1398	0.131	0.725	0.1398	0.1013	0.7434	0.1405	0.1037	0.7434	0.1392
	Quartile 1	0.069	0.5933	0.0932	0.0615	0.6031	0.0949	0.0802	0.6473	0.1118	0.0802	0.6473	0.1118	0.0925	0.6559	0.1057	0.0925	0.6559	0.1057	0.0675	0.6864	0.1169	0.0719	0.6833	0.1186
	Quartile 2	0.138	0.6895	0.1656	0.1196	0.6976	0.1749	0.1245	0.7163	0.1522	0.1245	0.7163	0.1522	0.131	0.725	0.1398	0.131	0.725	0.1398	0.1013	0.7434	0.1405	0.1037	0.7434	0.1392
	Quartile 3	0.2196	0.8055	0.2156	0.1785	0.789	0.23	0.166	0.7783	0.1982	0.166	0.7783	0.1982	0.1836	0.7855	0.1742	0.1836	0.7855	0.1742	0.1531	0.7958	0.1681	0.1567	0.7928	0.1642

## Sheet: Table S6
Table S6. Summary statistics of ancestry inferences based on tetra-hibryd model for each admixed population and panel set. Brazilian samples (SABE), Afro-Caribean (ACB), Afro-American (ASW), Colombian (COL) , Mexican (MXL), Peruvian (PEL) and Puerto Rican (PUR)
Population	PANEL	34 AISNP_PIMA				55 AISNP				128 AISNP				170 AISNP				446 AISNP				665 AISNP				HDSNP				WGS
SABE	ANCETRY	AFR	EUR	EAS	NAM	AFR	EUR	EAS	NAM	AFR	EUR	EAS	NAM	AFR	EUR	EAS	NAM	AFR	EUR	EAS	NAM	AFR	EUR	EAS	NAM	AFR	EUR	EAS	NAM	AFR	EUR	EAS	NAM
	Minimum	0	0	0	0	0	0	0	0	0	0	0	0	0	0	0	0	0	0	0	0	0	0	0	0	0	0	0	0	0	0	0	0
	Maximum	1	1	1	0.527	1	1	1	0.505	0.983	1	1	0.508	0.973	1	1	0.46	0.96	1	1	0.452	0.963	1	1	0.454	0.958	1	1	0.418	0.967	1	1	0.415
	Average	0.178	0.663	0.087	0.071	0.186	0.685	0.063	0.066	0.188	0.669	0.078	0.065	0.184	0.69	0.059	0.066	0.18	0.696	0.058	0.065	0.181	0.702	0.05	0.066	0.168	0.73	0.029	0.073	0.171	0.728	0.029	0.072
	Standard deviation	0.217	0.268	0.172	0.08	0.21	0.265	0.167	0.086	0.207	0.261	0.165	0.076	0.208	0.261	0.166	0.075	0.203	0.26	0.16	0.071	0.205	0.26	0.163	0.071	0.201	0.258	0.165	0.072	0.203	0.258	0.165	0.071
	Median	0.096	0.72	0.023	0.05	0.111	0.741	0	0.025	0.116	0.719	0.014	0.039	0.109	0.742	0	0.041	0.104	0.744	0.007	0.045	0.106	0.753	0.003	0.047	0.097	0.782	0	0.063	0.101	0.776	0	0.062
	Quartile 1	0	0.508	0	0	0.018	0.537	0	0	0.026	0.513	0	0	0.023	0.541	0	0	0.022	0.55	0	0	0.024	0.552	0	0.003	0.007	0.591	0	0	0.01	0.586	0	0
	Quartile 2	0.096	0.72	0.023	0.05	0.111	0.741	0	0.025	0.116	0.719	0.014	0.039	0.109	0.742	0	0.041	0.104	0.744	0.007	0.045	0.106	0.753	0.003	0.047	0.097	0.782	0	0.063	0.101	0.776	0	0.062
	Quartile 3	0.281	0.877	0.111	0.119	0.282	0.907	0.066	0.109	0.286	0.89	0.096	0.106	0.282	0.911	0.057	0.111	0.272	0.927	0.061	0.101	0.273	0.935	0.039	0.104	0.263	0.971	0	0.116	0.267	0.971	0	0.114
ACB	ANCETRY	AFR	EUR	EAS	NAM	AFR	EUR	EAS	NAM	AFR	EUR	EAS	NAM	AFR	EUR	EAS	NAM	AFR	EUR	EAS	NAM	AFR	EUR	EAS	NAM	AFR	EUR	EAS	NAM	AFR	EUR	EAS	NAM
	Minimum	0.537	0	0	0	0.496	0	0	0	0.52	0	0	0	0.506	0	0	0	0.54	0	0	0	0.533	0	0	0	0.539	0.025	0	0	0.546	0.025	0	0
	Maximum	1	0.463	0.211	0.126	1	0.445	0.196	0.116	1	0.447	0.384	0.082	1	0.447	0.157	0.071	0.992	0.458	0.168	0.048	0.999	0.453	0.139	0.056	0.97	0.461	0.172	0.029	0.973	0.454	0.171	0.024
	Average	0.89	0.074	0.024	0.013	0.873	0.095	0.02	0.012	0.89	0.069	0.032	0.009	0.886	0.089	0.015	0.009	0.888	0.089	0.017	0.005	0.89	0.092	0.013	0.005	0.867	0.126	0.004	0.003	0.875	0.12	0.003	0.002
	Standard deviation	0.095	0.097	0.042	0.025	0.1	0.095	0.043	0.028	0.087	0.078	0.051	0.018	0.086	0.079	0.027	0.017	0.082	0.079	0.026	0.01	0.081	0.078	0.021	0.01	0.08	0.075	0.018	0.005	0.08	0.075	0.018	0.004
	Median	0.903	0.046	0	0	0.891	0.076	0	0	0.902	0.047	0.012	0	0.897	0.071	0	0	0.91	0.073	0.005	0	0.908	0.072	0	0	0.889	0.106	0	0	0.9	0.098	0	0
	Quartile 1	0.852	0	0	0	0.839	0.015	0	0	0.859	0.02	0	0	0.861	0.042	0	0	0.851	0.036	0	0	0.859	0.047	0	0	0.826	0.08	0	0	0.84	0.072	0	0
	Quartile 2	0.903	0.046	0	0	0.891	0.076	0	0	0.902	0.047	0.012	0	0.897	0.071	0	0	0.91	0.073	0.005	0	0.908	0.072	0	0	0.889	0.106	0	0	0.9	0.098	0	0
	Quartile 3	0.951	0.113	0.039	0.012	0.938	0.135	0.013	0	0.952	0.097	0.049	0.007	0.94	0.118	0.028	0.012	0.938	0.117	0.027	0.006	0.942	0.124	0.021	0.006	0.916	0.165	0.002	0.005	0.924	0.157	0	0.004
ASW	ANCETRY	AFR	EUR	EAS	NAM	AFR	EUR	EAS	NAM	AFR	EUR	EAS	NAM	AFR	EUR	EAS	NAM	AFR	EUR	EAS	NAM	AFR	EUR	EAS	NAM	AFR	EUR	EAS	NAM	AFR	EUR	EAS	NAM
	Minimum	0	0	0	0	0	0	0	0	0.065	0	0	0	0.014	0.029	0	0	0	0	0	0	0.013	0	0	0	0	0.047	0	0	0	0.032	0	0
	Maximum	0.968	0.522	0.245	0.493	0.971	0.503	0.136	0.591	0.956	0.477	0.402	0.6	0.932	0.506	0.167	0.624	0.977	0.548	0.212	0.52	0.971	0.538	0.129	0.561	0.952	0.536	0.062	0.594	0.961	0.527	0.064	0.591
	Average	0.727	0.18	0.046	0.047	0.771	0.177	0.015	0.037	0.769	0.15	0.051	0.03	0.767	0.178	0.02	0.034	0.759	0.172	0.034	0.035	0.762	0.181	0.022	0.035	0.744	0.211	0.008	0.037	0.751	0.205	0.007	0.036
	Standard deviation	0.179	0.136	0.066	0.106	0.172	0.119	0.032	0.108	0.163	0.118	0.081	0.098	0.165	0.109	0.036	0.108	0.158	0.094	0.042	0.097	0.159	0.096	0.03	0.103	0.156	0.095	0.013	0.106	0.157	0.094	0.013	0.106
	Median	0.768	0.163	0	0	0.805	0.167	0	0	0.821	0.136	0	0	0.815	0.167	0	0	0.811	0.156	0.02	0.002	0.808	0.161	0.009	0.001	0.798	0.185	0.004	0.008	0.8	0.179	0.002	0.006
	Quartile 1	0.636	0.083	0	0	0.692	0.079	0	0	0.723	0.048	0	0	0.714	0.094	0	0	0.716	0.096	0	0	0.725	0.113	0	0	0.691	0.143	0	0.002	0.7	0.139	0	0.002
	Quartile 2	0.768	0.163	0	0	0.805	0.167	0	0	0.821	0.136	0	0	0.815	0.167	0	0	0.811	0.156	0.02	0.002	0.808	0.161	0.009	0.001	0.798	0.185	0.004	0.008	0.8	0.179	0.002	0.006
	Quartile 3	0.849	0.262	0.073	0.037	0.883	0.231	0	0.022	0.874	0.227	0.083	0.014	0.878	0.236	0.024	0.02	0.855	0.223	0.051	0.022	0.855	0.238	0.038	0.024	0.839	0.271	0.013	0.015	0.847	0.269	0.009	0.015
CLM	ANCETRY	AFR	EUR	EAS	NAM	AFR	EUR	EAS	NAM	AFR	EUR	EAS	NAM	AFR	EUR	EAS	NAM	AFR	EUR	EAS	NAM	AFR	EUR	EAS	NAM	AFR	EUR	EAS	NAM	AFR	EUR	EAS	NAM
	Minimum	0	0.02	0	0	0	0.261	0	0	0	0.239	0	0	0	0.3	0	0	0	0.295	0	0	0	0.318	0	0	0	0.384	0	0.036	0	0.385	0	0.039
	Maximum	0.418	1	0.474	0.57	0.405	0.969	0.318	0.576	0.43	0.93	0.41	0.499	0.405	0.902	0.335	0.493	0.422	0.93	0.239	0.555	0.408	0.931	0.226	0.542	0.371	0.964	0.013	0.582	0.376	0.961	0.01	0.58
	Average	0.079	0.612	0.083	0.225	0.082	0.646	0.052	0.22	0.079	0.591	0.102	0.229	0.076	0.628	0.051	0.245	0.089	0.614	0.043	0.254	0.085	0.625	0.033	0.257	0.069	0.657	0.001	0.274	0.072	0.655	0.001	0.272
	Standard deviation	0.093	0.181	0.102	0.14	0.099	0.175	0.079	0.132	0.092	0.147	0.114	0.117	0.089	0.144	0.072	0.112	0.088	0.147	0.058	0.114	0.086	0.143	0.045	0.108	0.079	0.137	0.002	0.101	0.08	0.137	0.002	0.101
	Median	0.064	0.627	0.035	0.21	0.049	0.674	0	0.216	0.047	0.607	0.069	0.24	0.049	0.642	0.013	0.251	0.061	0.628	0.022	0.24	0.055	0.627	0.007	0.251	0.04	0.663	0	0.269	0.044	0.661	0	0.268
	Quartile 1	0	0.515	0	0.112	0	0.517	0	0.128	0.009	0.487	0	0.14	0.008	0.535	0	0.164	0.027	0.513	0	0.183	0.022	0.542	0	0.2	0.015	0.575	0	0.226	0.017	0.573	0	0.224
	Quartile 2	0.064	0.627	0.035	0.21	0.049	0.674	0	0.216	0.047	0.607	0.069	0.24	0.049	0.642	0.013	0.251	0.061	0.628	0.022	0.24	0.055	0.627	0.007	0.251	0.04	0.663	0	0.269	0.044	0.661	0	0.268
	Quartile 3	0.138	0.756	0.153	0.324	0.12	0.776	0.08	0.309	0.11	0.677	0.186	0.308	0.101	0.734	0.085	0.319	0.124	0.699	0.07	0.326	0.128	0.719	0.059	0.32	0.097	0.733	0	0.321	0.101	0.732	0.001	0.315
MXL	ANCETRY	AFR	EUR	EAS	NAM	AFR	EUR	EAS	NAM	AFR	EUR	EAS	NAM	AFR	EUR	EAS	NAM	AFR	EUR	EAS	NAM	AFR	EUR	EAS	NAM	AFR	EUR	EAS	NAM	AFR	EUR	EAS	NAM
	Minimum	0	0	0	0	0	0	0	0	0	0	0	0	0	0	0	0	0	0.013	0	0.003	0	0.009	0	0	0	0.036	0	0.043	0	0.034	0	0.042
	Maximum	0.182	1	0.403	1	0.17	0.836	0.373	0.96	0.217	0.847	0.529	0.95	0.146	0.863	0.27	0.959	0.111	0.923	0.332	0.979	0.101	0.91	0.226	0.979	0.086	0.941	0.105	0.951	0.09	0.939	0.101	0.942
	Average	0.048	0.392	0.089	0.471	0.045	0.419	0.068	0.469	0.053	0.381	0.127	0.439	0.044	0.418	0.07	0.467	0.04	0.42	0.059	0.481	0.041	0.427	0.046	0.486	0.031	0.463	0.016	0.49	0.034	0.46	0.017	0.489
	Standard deviation	0.059	0.211	0.107	0.21	0.052	0.209	0.093	0.218	0.058	0.2	0.125	0.214	0.045	0.203	0.08	0.206	0.028	0.194	0.077	0.22	0.027	0.195	0.05	0.21	0.021	0.197	0.016	0.199	0.021	0.197	0.014	0.198
	Median	0.023	0.399	0.038	0.461	0.026	0.421	0.006	0.438	0.036	0.397	0.104	0.452	0.035	0.435	0.045	0.465	0.043	0.42	0.036	0.484	0.037	0.434	0.037	0.487	0.033	0.469	0.013	0.473	0.035	0.465	0.017	0.47
	Quartile 1	0	0.265	0	0.323	0	0.291	0	0.321	0	0.243	0.01	0.282	0	0.291	0	0.304	0.011	0.307	0	0.312	0.022	0.318	0.001	0.316	0.016	0.354	0.004	0.345	0.019	0.349	0.008	0.341
	Quartile 2	0.023	0.399	0.038	0.461	0.026	0.421	0.006	0.438	0.036	0.397	0.104	0.452	0.035	0.435	0.045	0.465	0.043	0.42	0.036	0.484	0.037	0.434	0.037	0.487	0.033	0.469	0.013	0.473	0.035	0.465	0.017	0.47
	Quartile 3	0.079	0.51	0.15	0.617	0.08	0.542	0.124	0.604	0.096	0.521	0.209	0.561	0.075	0.546	0.134	0.563	0.056	0.539	0.09	0.608	0.059	0.57	0.072	0.623	0.045	0.616	0.023	0.607	0.048	0.613	0.022	0.6
PEL	ANCETRY	AFR	EUR	EAS	NAM	AFR	EUR	EAS	NAM	AFR	EUR	EAS	NAM	AFR	EUR	EAS	NAM	AFR	EUR	EAS	NAM	AFR	EUR	EAS	NAM	AFR	EUR	EAS	NAM	AFR	EUR	EAS	NAM
	Minimum	0	0	0	0.165	0	0	0	0.148	0	0	0	0.193	0	0	0	0.197	0	0	0	0.329	0	0	0	0.285	0	0	0	0.33	0	0	0	0.327
	Maximum	0.437	0.606	0.514	1	0.502	0.67	0.529	1	0.422	0.43	0.411	1	0.443	0.551	0.46	1	0.403	0.527	0.455	1	0.423	0.519	0.493	1	0.362	0.537	0.409	1	0.371	0.528	0.409	1
	Average	0.03	0.19	0.074	0.706	0.038	0.174	0.048	0.739	0.049	0.126	0.07	0.755	0.04	0.154	0.04	0.766	0.031	0.158	0.035	0.776	0.032	0.164	0.029	0.775	0.021	0.195	0.009	0.782	0.023	0.2	0.009	0.782
	Standard deviation	0.067	0.144	0.101	0.174	0.074	0.147	0.089	0.171	0.07	0.115	0.101	0.166	0.068	0.131	0.079	0.157	0.063	0.128	0.063	0.159	0.065	0.129	0.061	0.157	0.056	0.135	0.047	0.159	0.057	0.132	0.047	0.16
	Median	0	0.181	0.025	0.719	0	0.148	0	0.744	0.032	0.094	0.01	0.755	0.014	0.119	0	0.771	0.001	0.139	0.001	0.785	0.005	0.134	0.002	0.787	0	0.176	0	0.792	0	0.199	0	0.795
	Quartile 1	0	0.065	0	0.597	0	0.054	0	0.624	0	0.012	0	0.65	0	0.044	0	0.674	0	0.045	0	0.657	0	0.049	0	0.655	0	0.095	0	0.66	0	0.101	0	0.658
	Quartile 2	0	0.181	0.025	0.719	0	0.148	0	0.744	0.032	0.094	0.01	0.755	0.014	0.119	0	0.771	0.001	0.139	0.001	0.785	0.005	0.134	0.002	0.787	0	0.176	0	0.792	0	0.199	0	0.795
	Quartile 3	0.031	0.288	0.116	0.834	0.04	0.256	0.068	0.878	0.071	0.21	0.114	0.884	0.045	0.254	0.048	0.894	0.041	0.258	0.051	0.913	0.037	0.272	0.038	0.904	0	0.31	0	0.921	0.003	0.314	0	0.917
PUR	ANCETRY	AFR	EUR	EAS	NAM	AFR	EUR	EAS	NAM	AFR	EUR	EAS	NAM	AFR	EUR	EAS	NAM	AFR	EUR	EAS	NAM	AFR	EUR	EAS	NAM	AFR	EUR	EAS	NAM	AFR	EUR	EAS	NAM
	Minimum	0	0	0	0	0	0.048	0	0	0	0.194	0	0	0	0.174	0	0	0	0.208	0	0	0.014	0.184	0	0	0.012	0.256	0	0.045	0.016	0.257	0	0.046
	Maximum	0.721	0.963	0.444	0.307	0.709	0.974	0.39	0.421	0.751	0.886	0.338	0.357	0.714	0.903	0.329	0.346	0.687	0.909	0.221	0.328	0.689	0.912	0.202	0.311	0.664	0.921	0.013	0.241	0.668	0.917	0.007	0.241
	Average	0.145	0.645	0.082	0.127	0.134	0.673	0.054	0.139	0.146	0.66	0.076	0.119	0.138	0.685	0.047	0.129	0.142	0.697	0.04	0.122	0.141	0.7	0.032	0.127	0.125	0.732	0.001	0.142	0.129	0.73	0.001	0.141
	Standard deviation	0.138	0.168	0.1	0.085	0.124	0.156	0.089	0.107	0.12	0.126	0.087	0.071	0.116	0.123	0.07	0.07	0.1	0.113	0.058	0.058	0.1	0.113	0.043	0.052	0.099	0.105	0.003	0.04	0.099	0.104	0.002	0.04
	Median	0.118	0.655	0.04	0.131	0.11	0.676	0	0.13	0.122	0.681	0.052	0.111	0.117	0.686	0.004	0.125	0.122	0.708	0	0.128	0.126	0.713	0.01	0.128	0.102	0.742	0	0.142	0.105	0.742	0	0.141
	Quartile 1	0.045	0.555	0	0.058	0.06	0.587	0	0.055	0.08	0.591	0	0.073	0.077	0.633	0	0.078	0.082	0.632	0	0.083	0.084	0.64	0	0.09	0.068	0.684	0	0.118	0.073	0.682	0	0.119
	Quartile 2	0.118	0.655	0.04	0.131	0.11	0.676	0	0.13	0.122	0.681	0.052	0.111	0.117	0.686	0.004	0.125	0.122	0.708	0	0.128	0.126	0.713	0.01	0.128	0.102	0.742	0	0.142	0.105	0.742	0	0.141
	Quartile 3	0.202	0.768	0.141	0.183	0.164	0.778	0.083	0.218	0.19	0.747	0.133	0.171	0.161	0.769	0.079	0.179	0.178	0.779	0.077	0.155	0.177	0.776	0.057	0.16	0.154	0.794	0	0.169	0.158	0.791	0	0.164

## Sheet: Table S7
Table S7. Comparison of ancestry inferences between the same sets of panels with tri- and tetra-hybrid models using the t-test in admixed populations: Brazilian samples (SABE), Afro-Caribean (ACB), Afro-American (ASW), Colombian (COL) , Mexican (MXL), Peruvian (PEL) and Puerto Rican (PUR).
Population	Ancestral Component Inferred	Tri-Hibryd Model	Tetra-Hibryd Model	Test-t	p	p.adj_bonferroni	p.adj.signif
SABE	AFR	AFR_128AISNP_3	AFR_128AISNP_4	0.380471	0.704	1	ns
SABE	AFR	AFR_170AISNP_3	AFR_170AISNP_4	0.770427	0.441	1	ns
SABE	AFR	AFR_34AISNP_PIMA_3	AFR_34AISNP_PIMA_4	1.98083	0.048	1	ns
SABE	AFR	AFR_446AISNP_3	AFR_446AISNP_4	1.02059	0.308	1	ns
SABE	AFR	AFR_55AISNP_3	AFR_55AISNP_4	0.897052	0.37	1	ns
SABE	AFR	AFR_665AISNP_3	AFR_665AISNP_4	0.909368	0.363	1	ns
SABE	AFR	AFR_HDSNP_3	AFR_HDSNP_4	0.156075	0.876	1	ns
SABE	AFR	AFR_WGS_3	AFR_WGS_4	0.109426	0.913	1	ns
SABE	EUR	EUR_128AISNP_3	EUR_128AISNP_4	4.1719	3.13e-05	0.003756	**
SABE	EUR	EUR_170AISNP_3	EUR_170AISNP_4	2.16311	0.031	1	ns
SABE	EUR	EUR_34AISNP_PIMA_3	EUR_34AISNP_PIMA_4	3.40208	0.00068	0.0816	ns
SABE	EUR	EUR_446AISNP_3	EUR_446AISNP_4	2.0267	0.043	1	ns
SABE	EUR	EUR_55AISNP_3	EUR_55AISNP_4	1.41363	0.158	1	ns
SABE	EUR	EUR_665AISNP_3	EUR_665AISNP_4	1.43498	0.151	1	ns
SABE	EUR	EUR_HDSNP_3	EUR_HDSNP_4	1.11151	0.266	1	ns
SABE	EUR	EUR_WGS_3	EUR_WGS_4	1.04401	0.297	1	ns
SABE	NAM	NAM_128AISNP_3	NAM_128AISNP_4	7.92473	3.72e-15	4.464e-13	****
SABE	NAM	NAM_170AISNP_3	NAM_170AISNP_4	7.57187	5.55e-14	6.66e-12	****
SABE	NAM	NAM_34AISNP_PIMA_3	NAM_34AISNP_PIMA_4	8.46577	4.58e-17	5.496e-15	****
SABE	NAM	NAM_446AISNP_3	NAM_446AISNP_4	7.57316	5.52e-14	6.624e-12	****
SABE	NAM	NAM_55AISNP_3	NAM_55AISNP_4	8.09167	1.04e-15	1.248e-13	****
SABE	NAM	NAM_665AISNP_3	NAM_665AISNP_4	7.15728	1.15e-12	1.38e-10	****
SABE	NAM	NAM_HDSNP_3	NAM_HDSNP_4	4.2665	2.08e-05	0.002496	**
SABE	NAM	NAM_WGS_3	NAM_WGS_4	4.40387	1.12e-05	0.001344	**
ACB	AFR	AFR_128AISNP_3	AFR_128AISNP_4	-0.0636437	0.949	1	ns
ACB	AFR	AFR_170AISNP_3	AFR_170AISNP_4	0.268913	0.788	1	ns
ACB	AFR	AFR_34AISNP_PIMA_3	AFR_34AISNP_PIMA_4	0.735612	0.463	1	ns
ACB	AFR	AFR_446AISNP_3	AFR_446AISNP_4	0.348456	0.728	1	ns
ACB	AFR	AFR_55AISNP_3	AFR_55AISNP_4	0.309825	0.757	1	ns
ACB	AFR	AFR_665AISNP_3	AFR_665AISNP_4	0.227293	0.82	1	ns
ACB	AFR	AFR_HDSNP_3	AFR_HDSNP_4	0.0406071	0.968	1	ns
ACB	AFR	AFR_WGS_3	AFR_WGS_4	0.0315417	0.975	1	ns
ACB	EUR	EUR_128AISNP_3	EUR_128AISNP_4	2.38209	0.018	1	ns
ACB	EUR	EUR_170AISNP_3	EUR_170AISNP_4	0.616359	0.538	1	ns
ACB	EUR	EUR_34AISNP_PIMA_3	EUR_34AISNP_PIMA_4	0.524313	0.601	1	ns
ACB	EUR	EUR_446AISNP_3	EUR_446AISNP_4	0.6231	0.534	1	ns
ACB	EUR	EUR_55AISNP_3	EUR_55AISNP_4	0.275005	0.784	1	ns
ACB	EUR	EUR_665AISNP_3	EUR_665AISNP_4	0.362821	0.717	1	ns
ACB	EUR	EUR_HDSNP_3	EUR_HDSNP_4	0.215497	0.83	1	ns
ACB	EUR	EUR_WGS_3	EUR_WGS_4	0.168219	0.867	1	ns
ACB	NAM	NAM_128AISNP_3	NAM_128AISNP_4	1.7858	0.076	1	ns
ACB	NAM	NAM_170AISNP_3	NAM_170AISNP_4	1.71241	0.089	1	ns
ACB	NAM	NAM_34AISNP_PIMA_3	NAM_34AISNP_PIMA_4	1.65992	0.099	1	ns
ACB	NAM	NAM_446AISNP_3	NAM_446AISNP_4	3.05536	0.003	0.36	ns
ACB	NAM	NAM_55AISNP_3	NAM_55AISNP_4	2.55253	0.012	1	ns
ACB	NAM	NAM_665AISNP_3	NAM_665AISNP_4	2.8696	0.005	0.6	ns
ACB	NAM	NAM_HDSNP_3	NAM_HDSNP_4	0.678073	0.499	1	ns
ACB	NAM	NAM_WGS_3	NAM_WGS_4	0.651109	0.516	1	ns
ASW	AFR	AFR_128AISNP_3	AFR_128AISNP_4	0.0695939	0.945	1	ns
ASW	AFR	AFR_170AISNP_3	AFR_170AISNP_4	0.146563	0.884	1	ns
ASW	AFR	AFR_34AISNP_PIMA_3	AFR_34AISNP_PIMA_4	0.41477	0.679	1	ns
ASW	AFR	AFR_446AISNP_3	AFR_446AISNP_4	0.2131	0.832	1	ns
ASW	AFR	AFR_55AISNP_3	AFR_55AISNP_4	0.0943143	0.925	1	ns
ASW	AFR	AFR_665AISNP_3	AFR_665AISNP_4	0.124163	0.901	1	ns
ASW	AFR	AFR_HDSNP_3	AFR_HDSNP_4	0.0255027	0.98	1	ns
ASW	AFR	AFR_WGS_3	AFR_WGS_4	0.0184644	0.985	1	ns
ASW	EUR	EUR_128AISNP_3	EUR_128AISNP_4	1.84854	0.067	1	ns
ASW	EUR	EUR_170AISNP_3	EUR_170AISNP_4	0.465164	0.643	1	ns
ASW	EUR	EUR_34AISNP_PIMA_3	EUR_34AISNP_PIMA_4	0.625696	0.533	1	ns
ASW	EUR	EUR_446AISNP_3	EUR_446AISNP_4	0.810239	0.419	1	ns
ASW	EUR	EUR_55AISNP_3	EUR_55AISNP_4	0.24061	0.81	1	ns
ASW	EUR	EUR_665AISNP_3	EUR_665AISNP_4	0.284511	0.777	1	ns
ASW	EUR	EUR_HDSNP_3	EUR_HDSNP_4	0.228275	0.82	1	ns
ASW	EUR	EUR_WGS_3	EUR_WGS_4	0.190084	0.85	1	ns
ASW	NAM	NAM_128AISNP_3	NAM_128AISNP_4	0.577789	0.565	1	ns
ASW	NAM	NAM_170AISNP_3	NAM_170AISNP_4	0.343983	0.731	1	ns
ASW	NAM	NAM_34AISNP_PIMA_3	NAM_34AISNP_PIMA_4	0.841253	0.402	1	ns
ASW	NAM	NAM_446AISNP_3	NAM_446AISNP_4	0.73517	0.464	1	ns
ASW	NAM	NAM_55AISNP_3	NAM_55AISNP_4	0.352747	0.725	1	ns
ASW	NAM	NAM_665AISNP_3	NAM_665AISNP_4	0.707003	0.481	1	ns
ASW	NAM	NAM_HDSNP_3	NAM_HDSNP_4	0.176863	0.86	1	ns
ASW	NAM	NAM_WGS_3	NAM_WGS_4	0.184996	0.854	1	ns
CLM	AFR	AFR_128AISNP_3	AFR_128AISNP_4	0.150728	0.88	1	ns
CLM	AFR	AFR_170AISNP_3	AFR_170AISNP_4	0.33146	0.741	1	ns
CLM	AFR	AFR_34AISNP_PIMA_3	AFR_34AISNP_PIMA_4	0.720916	0.472	1	ns
CLM	AFR	AFR_446AISNP_3	AFR_446AISNP_4	0.41986	0.675	1	ns
CLM	AFR	AFR_55AISNP_3	AFR_55AISNP_4	0.298766	0.765	1	ns
CLM	AFR	AFR_665AISNP_3	AFR_665AISNP_4	0.73079	0.466	1	ns
CLM	AFR	AFR_HDSNP_3	AFR_HDSNP_4	-0.0738777	0.941	1	ns
CLM	AFR	AFR_WGS_3	AFR_WGS_4	-0.0907622	0.928	1	ns
CLM	EUR	EUR_128AISNP_3	EUR_128AISNP_4	2.66415	0.008	0.96	ns
CLM	EUR	EUR_170AISNP_3	EUR_170AISNP_4	0.925153	0.356	1	ns
CLM	EUR	EUR_34AISNP_PIMA_3	EUR_34AISNP_PIMA_4	1.50928	0.133	1	ns
CLM	EUR	EUR_446AISNP_3	EUR_446AISNP_4	0.731232	0.466	1	ns
CLM	EUR	EUR_55AISNP_3	EUR_55AISNP_4	0.59242	0.554	1	ns
CLM	EUR	EUR_665AISNP_3	EUR_665AISNP_4	0.201406	0.841	1	ns
CLM	EUR	EUR_HDSNP_3	EUR_HDSNP_4	0.10125	0.919	1	ns
CLM	EUR	EUR_WGS_3	EUR_WGS_4	0.0844329	0.933	1	ns
CLM	NAM	NAM_128AISNP_3	NAM_128AISNP_4	2.72644	0.007	0.84	ns
CLM	NAM	NAM_170AISNP_3	NAM_170AISNP_4	1.7485	0.082	1	ns
CLM	NAM	NAM_34AISNP_PIMA_3	NAM_34AISNP_PIMA_4	1.70191	0.09	1	ns
CLM	NAM	NAM_446AISNP_3	NAM_446AISNP_4	1.36202	0.175	1	ns
CLM	NAM	NAM_55AISNP_3	NAM_55AISNP_4	1.69897	0.091	1	ns
CLM	NAM	NAM_665AISNP_3	NAM_665AISNP_4	1.22716	0.221	1	ns
CLM	NAM	NAM_HDSNP_3	NAM_HDSNP_4	-0.0187025	0.985	1	ns
CLM	NAM	NAM_WGS_3	NAM_WGS_4	0.030906	0.975	1	ns
MXL	AFR	AFR_128AISNP_3	AFR_128AISNP_4	-0.198705	0.843	1	ns
MXL	AFR	AFR_170AISNP_3	AFR_170AISNP_4	0.864922	0.389	1	ns
MXL	AFR	AFR_34AISNP_PIMA_3	AFR_34AISNP_PIMA_4	0.77794	0.438	1	ns
MXL	AFR	AFR_446AISNP_3	AFR_446AISNP_4	1.43708	0.153	1	ns
MXL	AFR	AFR_55AISNP_3	AFR_55AISNP_4	0.706966	0.481	1	ns
MXL	AFR	AFR_665AISNP_3	AFR_665AISNP_4	1.15201	0.251	1	ns
MXL	AFR	AFR_HDSNP_3	AFR_HDSNP_4	-0.112149	0.911	1	ns
MXL	AFR	AFR_WGS_3	AFR_WGS_4	-0.141566	0.888	1	ns
MXL	EUR	EUR_128AISNP_3	EUR_128AISNP_4	1.63481	0.105	1	ns
MXL	EUR	EUR_170AISNP_3	EUR_170AISNP_4	0.59302	0.554	1	ns
MXL	EUR	EUR_34AISNP_PIMA_3	EUR_34AISNP_PIMA_4	1.15574	0.25	1	ns
MXL	EUR	EUR_446AISNP_3	EUR_446AISNP_4	0.560347	0.576	1	ns
MXL	EUR	EUR_55AISNP_3	EUR_55AISNP_4	0.428889	0.669	1	ns
MXL	EUR	EUR_665AISNP_3	EUR_665AISNP_4	0.370471	0.712	1	ns
MXL	EUR	EUR_HDSNP_3	EUR_HDSNP_4	0.169116	0.866	1	ns
MXL	EUR	EUR_WGS_3	EUR_WGS_4	0.164118	0.87	1	ns
MXL	NAM	NAM_128AISNP_3	NAM_128AISNP_4	1.88837	0.061	1	ns
MXL	NAM	NAM_170AISNP_3	NAM_170AISNP_4	1.14067	0.256	1	ns
MXL	NAM	NAM_34AISNP_PIMA_3	NAM_34AISNP_PIMA_4	1.05383	0.294	1	ns
MXL	NAM	NAM_446AISNP_3	NAM_446AISNP_4	0.856779	0.393	1	ns
MXL	NAM	NAM_55AISNP_3	NAM_55AISNP_4	1.1695	0.244	1	ns
MXL	NAM	NAM_665AISNP_3	NAM_665AISNP_4	0.761273	0.448	1	ns
MXL	NAM	NAM_HDSNP_3	NAM_HDSNP_4	0.291544	0.771	1	ns
MXL	NAM	NAM_WGS_3	NAM_WGS_4	0.342242	0.733	1	ns
PEL	AFR	AFR_128AISNP_3	AFR_128AISNP_4	-0.643431	0.521	1	ns
PEL	AFR	AFR_170AISNP_3	AFR_170AISNP_4	0.235685	0.814	1	ns
PEL	AFR	AFR_34AISNP_PIMA_3	AFR_34AISNP_PIMA_4	0.36427	0.716	1	ns
PEL	AFR	AFR_446AISNP_3	AFR_446AISNP_4	0.291493	0.771	1	ns
PEL	AFR	AFR_55AISNP_3	AFR_55AISNP_4	0.263329	0.793	1	ns
PEL	AFR	AFR_665AISNP_3	AFR_665AISNP_4	0.169078	0.866	1	ns
PEL	AFR	AFR_HDSNP_3	AFR_HDSNP_4	-0.0151903	0.988	1	ns
PEL	AFR	AFR_WGS_3	AFR_WGS_4	-0.0295649	0.976	1	ns
PEL	EUR	EUR_128AISNP_3	EUR_128AISNP_4	2.13647	0.034	1	ns
PEL	EUR	EUR_170AISNP_3	EUR_170AISNP_4	0.587269	0.558	1	ns
PEL	EUR	EUR_34AISNP_PIMA_3	EUR_34AISNP_PIMA_4	1.79641	0.074	1	ns
PEL	EUR	EUR_446AISNP_3	EUR_446AISNP_4	0.578261	0.564	1	ns
PEL	EUR	EUR_55AISNP_3	EUR_55AISNP_4	0.443595	0.658	1	ns
PEL	EUR	EUR_665AISNP_3	EUR_665AISNP_4	0.266329	0.79	1	ns
PEL	EUR	EUR_HDSNP_3	EUR_HDSNP_4	0.0727438	0.942	1	ns
PEL	EUR	EUR_WGS_3	EUR_WGS_4	0.0350502	0.972	1	ns
PEL	NAM	NAM_128AISNP_3	NAM_128AISNP_4	1.4986	0.136	1	ns
PEL	NAM	NAM_170AISNP_3	NAM_170AISNP_4	1.09101	0.277	1	ns
PEL	NAM	NAM_34AISNP_PIMA_3	NAM_34AISNP_PIMA_4	1.17546	0.241	1	ns
PEL	NAM	NAM_446AISNP_3	NAM_446AISNP_4	0.882951	0.379	1	ns
PEL	NAM	NAM_55AISNP_3	NAM_55AISNP_4	1.36414	0.174	1	ns
PEL	NAM	NAM_665AISNP_3	NAM_665AISNP_4	0.922101	0.358	1	ns
PEL	NAM	NAM_HDSNP_3	NAM_HDSNP_4	0.336686	0.737	1	ns
PEL	NAM	NAM_WGS_3	NAM_WGS_4	0.367605	0.714	1	ns
PUR	AFR	AFR_128AISNP_3	AFR_128AISNP_4	-0.159465	0.873	1	ns
PUR	AFR	AFR_170AISNP_3	AFR_170AISNP_4	0.285407	0.776	1	ns
PUR	AFR	AFR_34AISNP_PIMA_3	AFR_34AISNP_PIMA_4	0.76716	0.444	1	ns
PUR	AFR	AFR_446AISNP_3	AFR_446AISNP_4	0.411987	0.681	1	ns
PUR	AFR	AFR_55AISNP_3	AFR_55AISNP_4	0.356725	0.722	1	ns
PUR	AFR	AFR_665AISNP_3	AFR_665AISNP_4	0.449939	0.653	1	ns
PUR	AFR	AFR_HDSNP_3	AFR_HDSNP_4	-0.0532771	0.958	1	ns
PUR	AFR	AFR_WGS_3	AFR_WGS_4	-0.0646272	0.949	1	ns
PUR	EUR	EUR_128AISNP_3	EUR_128AISNP_4	2.54622	0.012	1	ns
PUR	EUR	EUR_170AISNP_3	EUR_170AISNP_4	1.0689	0.286	1	ns
PUR	EUR	EUR_34AISNP_PIMA_3	EUR_34AISNP_PIMA_4	1.5371	0.126	1	ns
PUR	EUR	EUR_446AISNP_3	EUR_446AISNP_4	0.953867	0.341	1	ns
PUR	EUR	EUR_55AISNP_3	EUR_55AISNP_4	0.71468	0.476	1	ns
PUR	EUR	EUR_665AISNP_3	EUR_665AISNP_4	0.757918	0.449	1	ns
PUR	EUR	EUR_HDSNP_3	EUR_HDSNP_4	0.157743	0.875	1	ns
PUR	EUR	EUR_WGS_3	EUR_WGS_4	0.1284	0.898	1	ns
PUR	NAM	NAM_128AISNP_3	NAM_128AISNP_4	3.73532	0.000243	0.02916	*
PUR	NAM	NAM_170AISNP_3	NAM_170AISNP_4	2.64823	0.009	1	ns
PUR	NAM	NAM_34AISNP_PIMA_3	NAM_34AISNP_PIMA_4	2.7175	0.007	0.84	ns
PUR	NAM	NAM_446AISNP_3	NAM_446AISNP_4	2.47655	0.014	1	ns
PUR	NAM	NAM_55AISNP_3	NAM_55AISNP_4	2.26426	0.025	1	ns
PUR	NAM	NAM_665AISNP_3	NAM_665AISNP_4	1.89661	0.059	1	ns
PUR	NAM	NAM_HDSNP_3	NAM_HDSNP_4	-0.138385	0.89	1	ns
PUR	NAM	NAM_WGS_3	NAM_WGS_4	-0.0701559	0.944	1	ns

## Sheet: Table S8
Table S8. Comparison of ancestry inferences between sets of panels using the t-test in admixed populations: SABE, ACB, ASW, CLM, MXL, PEL and PUR for the tri-hybrid admixture model.
Population	Panel 1	Panel 2	t-test	p	p.adj.bonferroni	p.adj.signif
SABE	AFR_128AISNP	AFR_170AISNP	0	1	1	ns
SABE	AFR_128AISNP	AFR_34AISNP_PIMA	-0.553152	0.58	1	ns
SABE	AFR_128AISNP	AFR_446AISNP	0.222184	0.824	1	ns
SABE	AFR_128AISNP	AFR_55AISNP	-0.304956	0.76	1	ns
SABE	AFR_128AISNP	AFR_665AISNP	0.222184	0.824	1	ns
SABE	AFR_128AISNP	AFR_HDSNP	2.59741	0.009	0.252	ns
SABE	AFR_128AISNP	AFR_WGS	2.23065	0.026	0.728	ns
SABE	AFR_170AISNP	AFR_34AISNP_PIMA	-0.553152	0.58	1	ns
SABE	AFR_170AISNP	AFR_446AISNP	0.222184	0.824	1	ns
SABE	AFR_170AISNP	AFR_55AISNP	-0.304956	0.76	1	ns
SABE	AFR_170AISNP	AFR_665AISNP	0.222184	0.824	1	ns
SABE	AFR_170AISNP	AFR_HDSNP	2.59741	0.009	0.252	ns
SABE	AFR_170AISNP	AFR_WGS	2.23065	0.026	0.728	ns
SABE	AFR_34AISNP_PIMA	AFR_446AISNP	0.773955	0.439	1	ns
SABE	AFR_34AISNP_PIMA	AFR_55AISNP	0.253579	0.8	1	ns
SABE	AFR_34AISNP_PIMA	AFR_665AISNP	0.773955	0.439	1	ns
SABE	AFR_34AISNP_PIMA	AFR_HDSNP	3.07733	0.002	0.056	ns
SABE	AFR_34AISNP_PIMA	AFR_WGS	2.72074	0.007	0.196	ns
SABE	AFR_446AISNP	AFR_55AISNP	-0.52869	0.597	1	ns
SABE	AFR_446AISNP	AFR_665AISNP	0	1	1	ns
SABE	AFR_446AISNP	AFR_HDSNP	2.40012	0.016	0.448	ns
SABE	AFR_446AISNP	AFR_WGS	2.02995	0.043	1	ns
SABE	AFR_55AISNP	AFR_665AISNP	0.52869	0.597	1	ns
SABE	AFR_55AISNP	AFR_HDSNP	2.88775	0.004	0.112	ns
SABE	AFR_55AISNP	AFR_WGS	2.5228	0.012	0.336	ns
SABE	AFR_665AISNP	AFR_HDSNP	2.40012	0.016	0.448	ns
SABE	AFR_665AISNP	AFR_WGS	2.02995	0.043	1	ns
SABE	AFR_HDSNP	AFR_WGS	-0.363734	0.716	1	ns
SABE	EUR_128AISNP	EUR_170AISNP	0	1	1	ns
SABE	EUR_128AISNP	EUR_34AISNP_PIMA	1.21119	0.226	1	ns
SABE	EUR_128AISNP	EUR_446AISNP	-0.471176	0.638	1	ns
SABE	EUR_128AISNP	EUR_55AISNP	1.15886	0.247	1	ns
SABE	EUR_128AISNP	EUR_665AISNP	-0.471176	0.638	1	ns
SABE	EUR_128AISNP	EUR_HDSNP	-2.94352	0.003	0.084	ns
SABE	EUR_128AISNP	EUR_WGS	-2.59858	0.009	0.252	ns
SABE	EUR_170AISNP	EUR_34AISNP_PIMA	1.21119	0.226	1	ns
SABE	EUR_170AISNP	EUR_446AISNP	-0.471176	0.638	1	ns
SABE	EUR_170AISNP	EUR_55AISNP	1.15886	0.247	1	ns
SABE	EUR_170AISNP	EUR_665AISNP	-0.471176	0.638	1	ns
SABE	EUR_170AISNP	EUR_HDSNP	-2.94352	0.003	0.084	ns
SABE	EUR_170AISNP	EUR_WGS	-2.59858	0.009	0.252	ns
SABE	EUR_34AISNP_PIMA	EUR_446AISNP	-1.67361	0.094	1	ns
SABE	EUR_34AISNP_PIMA	EUR_55AISNP	-0.0384682	0.969	1	ns
SABE	EUR_34AISNP_PIMA	EUR_665AISNP	-1.67361	0.094	1	ns
SABE	EUR_34AISNP_PIMA	EUR_HDSNP	-4.08654	4.53e-05	0.0012684	**
SABE	EUR_34AISNP_PIMA	EUR_WGS	-3.74852	0.000182	0.005096	**
SABE	EUR_446AISNP	EUR_55AISNP	1.61611	0.106	1	ns
SABE	EUR_446AISNP	EUR_665AISNP	0	1	1	ns
SABE	EUR_446AISNP	EUR_HDSNP	-2.47757	0.013	0.364	ns
SABE	EUR_446AISNP	EUR_WGS	-2.13257	0.033	0.924	ns
SABE	EUR_55AISNP	EUR_665AISNP	-1.61611	0.106	1	ns
SABE	EUR_55AISNP	EUR_HDSNP	-4.00231	6.47e-05	0.0018116	**
SABE	EUR_55AISNP	EUR_WGS	-3.66824	0.00025	0.007	**
SABE	EUR_665AISNP	EUR_HDSNP	-2.47757	0.013	0.364	ns
SABE	EUR_665AISNP	EUR_WGS	-2.13257	0.033	0.924	ns
SABE	EUR_HDSNP	EUR_WGS	0.341324	0.733	1	ns
SABE	NAM_128AISNP	NAM_170AISNP	0	1	1	ns
SABE	NAM_128AISNP	NAM_34AISNP_PIMA	-1.67031	0.095	1	ns
SABE	NAM_128AISNP	NAM_446AISNP	0.61133	0.541	1	ns
SABE	NAM_128AISNP	NAM_55AISNP	-1.72309	0.085	1	ns
SABE	NAM_128AISNP	NAM_665AISNP	0.61133	0.541	1	ns
SABE	NAM_128AISNP	NAM_HDSNP	1.54157	0.123	1	ns
SABE	NAM_128AISNP	NAM_WGS	1.45424	0.146	1	ns
SABE	NAM_170AISNP	NAM_34AISNP_PIMA	-1.67031	0.095	1	ns
SABE	NAM_170AISNP	NAM_446AISNP	0.61133	0.541	1	ns
SABE	NAM_170AISNP	NAM_55AISNP	-1.72309	0.085	1	ns
SABE	NAM_170AISNP	NAM_665AISNP	0.61133	0.541	1	ns
SABE	NAM_170AISNP	NAM_HDSNP	1.54157	0.123	1	ns
SABE	NAM_170AISNP	NAM_WGS	1.45424	0.146	1	ns
SABE	NAM_34AISNP_PIMA	NAM_446AISNP	2.33914	0.019	0.532	ns
SABE	NAM_34AISNP_PIMA	NAM_55AISNP	-0.34655	0.729	1	ns
SABE	NAM_34AISNP_PIMA	NAM_665AISNP	2.33914	0.019	0.532	ns
SABE	NAM_34AISNP_PIMA	NAM_HDSNP	2.72074	0.007	0.196	ns
SABE	NAM_34AISNP_PIMA	NAM_WGS	3.16987	0.002	0.056	ns
SABE	NAM_446AISNP	NAM_55AISNP	-2.2716	0.023	0.644	ns
SABE	NAM_446AISNP	NAM_665AISNP	0	1	1	ns
SABE	NAM_446AISNP	NAM_HDSNP	0.953938	0.34	1	ns
SABE	NAM_446AISNP	NAM_WGS	0.872328	0.383	1	ns
SABE	NAM_55AISNP	NAM_665AISNP	2.2716	0.023	0.644	ns
SABE	NAM_55AISNP	NAM_HDSNP	3.06114	0.002	0.056	ns
SABE	NAM_55AISNP	NAM_WGS	2.97354	0.003	0.084	ns
SABE	NAM_665AISNP	NAM_HDSNP	0.953938	0.34	1	ns
SABE	NAM_665AISNP	NAM_WGS	0.872328	0.383	1	ns
SABE	NAM_HDSNP	NAM_WGS	-0.0685825	0.945	1	ns
ACB	AFR_128AISNP	AFR_170AISNP	0	1	1	ns
ACB	AFR_128AISNP	AFR_34AISNP_PIMA	-0.762763	0.447	1	ns
ACB	AFR_128AISNP	AFR_446AISNP	-0.230141	0.818	1	ns
ACB	AFR_128AISNP	AFR_55AISNP	0.946729	0.345	1	ns
ACB	AFR_128AISNP	AFR_665AISNP	-0.230141	0.818	1	ns
ACB	AFR_128AISNP	AFR_HDSNP	1.88488	0.061	1	ns
ACB	AFR_128AISNP	AFR_WGS	1.21047	0.228	1	ns
ACB	AFR_170AISNP	AFR_34AISNP_PIMA	-0.762763	0.447	1	ns
ACB	AFR_170AISNP	AFR_446AISNP	-0.230141	0.818	1	ns
ACB	AFR_170AISNP	AFR_55AISNP	0.946729	0.345	1	ns
ACB	AFR_170AISNP	AFR_665AISNP	-0.230141	0.818	1	ns
ACB	AFR_170AISNP	AFR_HDSNP	1.88488	0.061	1	ns
ACB	AFR_170AISNP	AFR_WGS	1.21047	0.228	1	ns
ACB	AFR_34AISNP_PIMA	AFR_446AISNP	0.562152	0.575	1	ns
ACB	AFR_34AISNP_PIMA	AFR_55AISNP	1.61165	0.109	1	ns
ACB	AFR_34AISNP_PIMA	AFR_665AISNP	0.562152	0.575	1	ns
ACB	AFR_34AISNP_PIMA	AFR_HDSNP	2.55865	0.011	0.308	ns
ACB	AFR_34AISNP_PIMA	AFR_WGS	1.924	0.056	1	ns
ACB	AFR_446AISNP	AFR_55AISNP	1.17784	0.24	1	ns
ACB	AFR_446AISNP	AFR_665AISNP	0	1	1	ns
ACB	AFR_446AISNP	AFR_HDSNP	2.17128	0.031	0.868	ns
ACB	AFR_446AISNP	AFR_WGS	1.47951	0.141	1	ns
ACB	AFR_55AISNP	AFR_665AISNP	-1.17784	0.24	1	ns
ACB	AFR_55AISNP	AFR_HDSNP	0.759458	0.449	1	ns
ACB	AFR_55AISNP	AFR_WGS	0.139771	0.889	1	ns
ACB	AFR_665AISNP	AFR_HDSNP	2.17128	0.031	0.868	ns
ACB	AFR_665AISNP	AFR_WGS	1.47951	0.141	1	ns
ACB	AFR_HDSNP	AFR_WGS	-0.697903	0.486	1	ns
ACB	EUR_128AISNP	EUR_170AISNP	0	1	1	ns
ACB	EUR_128AISNP	EUR_34AISNP_PIMA	1.19137	0.235	1	ns
ACB	EUR_128AISNP	EUR_446AISNP	-0.0361542	0.971	1	ns
ACB	EUR_128AISNP	EUR_55AISNP	-0.227847	0.82	1	ns
ACB	EUR_128AISNP	EUR_665AISNP	-0.0361542	0.971	1	ns
ACB	EUR_128AISNP	EUR_HDSNP	-2.88689	0.004	0.112	ns
ACB	EUR_128AISNP	EUR_WGS	-2.268	0.024	0.672	ns
ACB	EUR_170AISNP	EUR_34AISNP_PIMA	1.19137	0.235	1	ns
ACB	EUR_170AISNP	EUR_446AISNP	-0.0361542	0.971	1	ns
ACB	EUR_170AISNP	EUR_55AISNP	-0.227847	0.82	1	ns
ACB	EUR_170AISNP	EUR_665AISNP	-0.0361542	0.971	1	ns
ACB	EUR_170AISNP	EUR_HDSNP	-2.88689	0.004	0.112	ns
ACB	EUR_170AISNP	EUR_WGS	-2.268	0.024	0.672	ns
ACB	EUR_34AISNP_PIMA	EUR_446AISNP	-1.23189	0.22	1	ns
ACB	EUR_34AISNP_PIMA	EUR_55AISNP	-1.31484	0.19	1	ns
ACB	EUR_34AISNP_PIMA	EUR_665AISNP	-1.23189	0.22	1	ns
ACB	EUR_34AISNP_PIMA	EUR_HDSNP	-3.83254	0.000175	0.0049	**
ACB	EUR_34AISNP_PIMA	EUR_WGS	-3.27263	0.001	0.028	*
ACB	EUR_446AISNP	EUR_55AISNP	-0.196335	0.845	1	ns
ACB	EUR_446AISNP	EUR_665AISNP	0	1	1	ns
ACB	EUR_446AISNP	EUR_HDSNP	-2.87361	0.005	0.14	ns
ACB	EUR_446AISNP	EUR_WGS	-2.24957	0.026	0.728	ns
ACB	EUR_55AISNP	EUR_665AISNP	0.196335	0.845	1	ns
ACB	EUR_55AISNP	EUR_HDSNP	-2.39071	0.018	0.504	ns
ACB	EUR_55AISNP	EUR_WGS	-1.82832	0.069	1	ns
ACB	EUR_665AISNP	EUR_HDSNP	-2.87361	0.005	0.14	ns
ACB	EUR_665AISNP	EUR_WGS	-2.24957	0.026	0.728	ns
ACB	EUR_HDSNP	EUR_WGS	0.638285	0.524	1	ns
ACB	NAM_128AISNP	NAM_170AISNP	0	1	1	ns
ACB	NAM_128AISNP	NAM_34AISNP_PIMA	-1.34555	0.18	1	ns
ACB	NAM_128AISNP	NAM_446AISNP	1.09619	0.275	1	ns
ACB	NAM_128AISNP	NAM_55AISNP	-2.2007	0.029	0.812	ns
ACB	NAM_128AISNP	NAM_665AISNP	1.09619	0.275	1	ns
ACB	NAM_128AISNP	NAM_HDSNP	3.76576	0.00024	0.00672	**
ACB	NAM_128AISNP	NAM_WGS	4.12503	6.18e-05	0.0017304	**
ACB	NAM_170AISNP	NAM_34AISNP_PIMA	-1.34555	0.18	1	ns
ACB	NAM_170AISNP	NAM_446AISNP	1.09619	0.275	1	ns
ACB	NAM_170AISNP	NAM_55AISNP	-2.2007	0.029	0.812	ns
ACB	NAM_170AISNP	NAM_665AISNP	1.09619	0.275	1	ns
ACB	NAM_170AISNP	NAM_HDSNP	3.76576	0.00024	0.00672	**
ACB	NAM_170AISNP	NAM_WGS	4.12503	6.18e-05	0.0017304	**
ACB	NAM_34AISNP_PIMA	NAM_446AISNP	2.37747	0.019	0.532	ns
ACB	NAM_34AISNP_PIMA	NAM_55AISNP	-0.922549	0.357	1	ns
ACB	NAM_34AISNP_PIMA	NAM_665AISNP	2.37747	0.019	0.532	ns
ACB	NAM_34AISNP_PIMA	NAM_HDSNP	4.5664	1.16e-05	0.0003248	***
ACB	NAM_34AISNP_PIMA	NAM_WGS	4.85344	3.5e-06	9.8e-05	****
ACB	NAM_446AISNP	NAM_55AISNP	-3.13849	0.002	0.056	ns
ACB	NAM_446AISNP	NAM_665AISNP	0	1	1	ns
ACB	NAM_446AISNP	NAM_HDSNP	3.21358	0.002	0.056	ns
ACB	NAM_446AISNP	NAM_WGS	3.66135	0.000332	0.009296	**
ACB	NAM_55AISNP	NAM_665AISNP	3.13849	0.002	0.056	ns
ACB	NAM_55AISNP	NAM_HDSNP	5.01235	1.93e-06	5.404e-05	****
ACB	NAM_55AISNP	NAM_WGS	5.25655	6.68e-07	1.8704e-05	****
ACB	NAM_665AISNP	NAM_HDSNP	3.21358	0.002	0.056	ns
ACB	NAM_665AISNP	NAM_WGS	3.66135	0.000332	0.009296	**
ACB	NAM_HDSNP	NAM_WGS	0.544851	0.586	1	ns
ASW	AFR_128AISNP	AFR_170AISNP	0	1	1	ns
ASW	AFR_128AISNP	AFR_34AISNP_PIMA	0.973977	0.332	1	ns
ASW	AFR_128AISNP	AFR_446AISNP	0.217919	0.828	1	ns
ASW	AFR_128AISNP	AFR_55AISNP	-0.0939772	0.925	1	ns
ASW	AFR_128AISNP	AFR_665AISNP	0.217919	0.828	1	ns
ASW	AFR_128AISNP	AFR_HDSNP	0.906513	0.366	1	ns
ASW	AFR_128AISNP	AFR_WGS	0.687602	0.493	1	ns
ASW	AFR_170AISNP	AFR_34AISNP_PIMA	0.973977	0.332	1	ns
ASW	AFR_170AISNP	AFR_446AISNP	0.217919	0.828	1	ns
ASW	AFR_170AISNP	AFR_55AISNP	-0.0939772	0.925	1	ns
ASW	AFR_170AISNP	AFR_665AISNP	0.217919	0.828	1	ns
ASW	AFR_170AISNP	AFR_HDSNP	0.906513	0.366	1	ns
ASW	AFR_170AISNP	AFR_WGS	0.687602	0.493	1	ns
ASW	AFR_34AISNP_PIMA	AFR_446AISNP	-0.790203	0.431	1	ns
ASW	AFR_34AISNP_PIMA	AFR_55AISNP	-1.04536	0.298	1	ns
ASW	AFR_34AISNP_PIMA	AFR_665AISNP	-0.790203	0.431	1	ns
ASW	AFR_34AISNP_PIMA	AFR_HDSNP	-0.135162	0.893	1	ns
ASW	AFR_34AISNP_PIMA	AFR_WGS	-0.341547	0.733	1	ns
ASW	AFR_446AISNP	AFR_55AISNP	-0.309546	0.757	1	ns
ASW	AFR_446AISNP	AFR_665AISNP	0	1	1	ns
ASW	AFR_446AISNP	AFR_HDSNP	0.708001	0.48	1	ns
ASW	AFR_446AISNP	AFR_WGS	0.483292	0.63	1	ns
ASW	AFR_55AISNP	AFR_665AISNP	0.309546	0.757	1	ns
ASW	AFR_55AISNP	AFR_HDSNP	0.983122	0.328	1	ns
ASW	AFR_55AISNP	AFR_WGS	0.768867	0.443	1	ns
ASW	AFR_665AISNP	AFR_HDSNP	0.708001	0.48	1	ns
ASW	AFR_665AISNP	AFR_WGS	0.483292	0.63	1	ns
ASW	AFR_HDSNP	AFR_WGS	-0.223273	0.824	1	ns
ASW	EUR_128AISNP	EUR_170AISNP	0	1	1	ns
ASW	EUR_128AISNP	EUR_34AISNP_PIMA	-0.340814	0.734	1	ns
ASW	EUR_128AISNP	EUR_446AISNP	0.103694	0.918	1	ns
ASW	EUR_128AISNP	EUR_55AISNP	0.282605	0.778	1	ns
ASW	EUR_128AISNP	EUR_665AISNP	0.103694	0.918	1	ns
ASW	EUR_128AISNP	EUR_HDSNP	-1.47348	0.143	1	ns
ASW	EUR_128AISNP	EUR_WGS	-1.15427	0.251	1	ns
ASW	EUR_170AISNP	EUR_34AISNP_PIMA	-0.340814	0.734	1	ns
ASW	EUR_170AISNP	EUR_446AISNP	0.103694	0.918	1	ns
ASW	EUR_170AISNP	EUR_55AISNP	0.282605	0.778	1	ns
ASW	EUR_170AISNP	EUR_665AISNP	0.103694	0.918	1	ns
ASW	EUR_170AISNP	EUR_HDSNP	-1.47348	0.143	1	ns
ASW	EUR_170AISNP	EUR_WGS	-1.15427	0.251	1	ns
ASW	EUR_34AISNP_PIMA	EUR_446AISNP	0.442804	0.659	1	ns
ASW	EUR_34AISNP_PIMA	EUR_55AISNP	0.574745	0.567	1	ns
ASW	EUR_34AISNP_PIMA	EUR_665AISNP	0.442804	0.659	1	ns
ASW	EUR_34AISNP_PIMA	EUR_HDSNP	-0.894106	0.373	1	ns
ASW	EUR_34AISNP_PIMA	EUR_WGS	-0.621636	0.536	1	ns
ASW	EUR_446AISNP	EUR_55AISNP	0.198868	0.843	1	ns
ASW	EUR_446AISNP	EUR_665AISNP	0	1	1	ns
ASW	EUR_446AISNP	EUR_HDSNP	-1.67873	0.096	1	ns
ASW	EUR_446AISNP	EUR_WGS	-1.33999	0.183	1	ns
ASW	EUR_55AISNP	EUR_665AISNP	-0.198868	0.843	1	ns
ASW	EUR_55AISNP	EUR_HDSNP	-1.69212	0.093	1	ns
ASW	EUR_55AISNP	EUR_WGS	-1.3905	0.167	1	ns
ASW	EUR_665AISNP	EUR_HDSNP	-1.67873	0.096	1	ns
ASW	EUR_665AISNP	EUR_WGS	-1.33999	0.183	1	ns
ASW	EUR_HDSNP	EUR_WGS	0.345844	0.73	1	ns
ASW	NAM_128AISNP	NAM_170AISNP	0	1	1	ns
ASW	NAM_128AISNP	NAM_34AISNP_PIMA	-1.11955	0.265	1	ns
ASW	NAM_128AISNP	NAM_446AISNP	-0.4102	0.682	1	ns
ASW	NAM_128AISNP	NAM_55AISNP	-0.145004	0.885	1	ns
ASW	NAM_128AISNP	NAM_665AISNP	-0.4102	0.682	1	ns
ASW	NAM_128AISNP	NAM_HDSNP	0.027381	0.978	1	ns
ASW	NAM_128AISNP	NAM_WGS	0.0450454	0.964	1	ns
ASW	NAM_170AISNP	NAM_34AISNP_PIMA	-1.11955	0.265	1	ns
ASW	NAM_170AISNP	NAM_446AISNP	-0.4102	0.682	1	ns
ASW	NAM_170AISNP	NAM_55AISNP	-0.145004	0.885	1	ns
ASW	NAM_170AISNP	NAM_665AISNP	-0.4102	0.682	1	ns
ASW	NAM_170AISNP	NAM_HDSNP	0.027381	0.978	1	ns
ASW	NAM_170AISNP	NAM_WGS	0.0450454	0.964	1	ns
ASW	NAM_34AISNP_PIMA	NAM_446AISNP	0.707108	0.481	1	ns
ASW	NAM_34AISNP_PIMA	NAM_55AISNP	0.965498	0.336	1	ns
ASW	NAM_34AISNP_PIMA	NAM_665AISNP	0.707108	0.481	1	ns
ASW	NAM_34AISNP_PIMA	NAM_HDSNP	1.13478	0.259	1	ns
ASW	NAM_34AISNP_PIMA	NAM_WGS	1.15092	0.252	1	ns
ASW	NAM_446AISNP	NAM_55AISNP	0.26212	0.794	1	ns
ASW	NAM_446AISNP	NAM_665AISNP	0	1	1	ns
ASW	NAM_446AISNP	NAM_HDSNP	0.433002	0.666	1	ns
ASW	NAM_446AISNP	NAM_WGS	0.45006	0.653	1	ns
ASW	NAM_55AISNP	NAM_665AISNP	-0.26212	0.794	1	ns
ASW	NAM_55AISNP	NAM_HDSNP	0.17057	0.865	1	ns
ASW	NAM_55AISNP	NAM_WGS	0.18789	0.851	1	ns
ASW	NAM_665AISNP	NAM_HDSNP	0.433002	0.666	1	ns
ASW	NAM_665AISNP	NAM_WGS	0.45006	0.653	1	ns
ASW	NAM_HDSNP	NAM_WGS	0.0175097	0.986	1	ns
CLM	AFR_128AISNP	AFR_170AISNP	0	1	1	ns
CLM	AFR_128AISNP	AFR_34AISNP_PIMA	-0.596587	0.552	1	ns
CLM	AFR_128AISNP	AFR_446AISNP	-1.02818	0.305	1	ns
CLM	AFR_128AISNP	AFR_55AISNP	-0.392753	0.695	1	ns
CLM	AFR_128AISNP	AFR_665AISNP	-1.02818	0.305	1	ns
CLM	AFR_128AISNP	AFR_HDSNP	1.04118	0.299	1	ns
CLM	AFR_128AISNP	AFR_WGS	0.78297	0.435	1	ns
CLM	AFR_170AISNP	AFR_34AISNP_PIMA	-0.596587	0.552	1	ns
CLM	AFR_170AISNP	AFR_446AISNP	-1.02818	0.305	1	ns
CLM	AFR_170AISNP	AFR_55AISNP	-0.392753	0.695	1	ns
CLM	AFR_170AISNP	AFR_665AISNP	-1.02818	0.305	1	ns
CLM	AFR_170AISNP	AFR_HDSNP	1.04118	0.299	1	ns
CLM	AFR_170AISNP	AFR_WGS	0.78297	0.435	1	ns
CLM	AFR_34AISNP_PIMA	AFR_446AISNP	-0.370444	0.711	1	ns
CLM	AFR_34AISNP_PIMA	AFR_55AISNP	0.198572	0.843	1	ns
CLM	AFR_34AISNP_PIMA	AFR_665AISNP	-0.370444	0.711	1	ns
CLM	AFR_34AISNP_PIMA	AFR_HDSNP	1.61228	0.109	1	ns
CLM	AFR_34AISNP_PIMA	AFR_WGS	1.36795	0.173	1	ns
CLM	AFR_446AISNP	AFR_55AISNP	0.584264	0.56	1	ns
CLM	AFR_446AISNP	AFR_665AISNP	0	1	1	ns
CLM	AFR_446AISNP	AFR_HDSNP	2.155	0.032	0.896	ns
CLM	AFR_446AISNP	AFR_WGS	1.88997	0.06	1	ns
CLM	AFR_55AISNP	AFR_665AISNP	-0.584264	0.56	1	ns
CLM	AFR_55AISNP	AFR_HDSNP	1.40535	0.162	1	ns
CLM	AFR_55AISNP	AFR_WGS	1.15935	0.248	1	ns
CLM	AFR_665AISNP	AFR_HDSNP	2.155	0.032	0.896	ns
CLM	AFR_665AISNP	AFR_WGS	1.88997	0.06	1	ns
CLM	AFR_HDSNP	AFR_WGS	-0.275161	0.783	1	ns
CLM	EUR_128AISNP	EUR_170AISNP	0	1	1	ns
CLM	EUR_128AISNP	EUR_34AISNP_PIMA	-0.192338	0.848	1	ns
CLM	EUR_128AISNP	EUR_446AISNP	0.829552	0.408	1	ns
CLM	EUR_128AISNP	EUR_55AISNP	-0.622988	0.534	1	ns
CLM	EUR_128AISNP	EUR_665AISNP	0.829552	0.408	1	ns
CLM	EUR_128AISNP	EUR_HDSNP	-0.567703	0.571	1	ns
CLM	EUR_128AISNP	EUR_WGS	-0.458424	0.647	1	ns
CLM	EUR_170AISNP	EUR_34AISNP_PIMA	-0.192338	0.848	1	ns
CLM	EUR_170AISNP	EUR_446AISNP	0.829552	0.408	1	ns
CLM	EUR_170AISNP	EUR_55AISNP	-0.622988	0.534	1	ns
CLM	EUR_170AISNP	EUR_665AISNP	0.829552	0.408	1	ns
CLM	EUR_170AISNP	EUR_HDSNP	-0.567703	0.571	1	ns
CLM	EUR_170AISNP	EUR_WGS	-0.458424	0.647	1	ns
CLM	EUR_34AISNP_PIMA	EUR_446AISNP	0.93989	0.349	1	ns
CLM	EUR_34AISNP_PIMA	EUR_55AISNP	-0.39628	0.692	1	ns
CLM	EUR_34AISNP_PIMA	EUR_665AISNP	0.93989	0.349	1	ns
CLM	EUR_34AISNP_PIMA	EUR_HDSNP	-0.313126	0.755	1	ns
CLM	EUR_34AISNP_PIMA	EUR_WGS	-0.215466	0.83	1	ns
CLM	EUR_446AISNP	EUR_55AISNP	-1.36429	0.174	1	ns
CLM	EUR_446AISNP	EUR_665AISNP	0	1	1	ns
CLM	EUR_446AISNP	EUR_HDSNP	-1.41255	0.159	1	ns
CLM	EUR_446AISNP	EUR_WGS	-1.3029	0.194	1	ns
CLM	EUR_55AISNP	EUR_665AISNP	1.36429	0.174	1	ns
CLM	EUR_55AISNP	EUR_HDSNP	0.128447	0.898	1	ns
CLM	EUR_55AISNP	EUR_WGS	0.225079	0.822	1	ns
CLM	EUR_665AISNP	EUR_HDSNP	-1.41255	0.159	1	ns
CLM	EUR_665AISNP	EUR_WGS	-1.3029	0.194	1	ns
CLM	EUR_HDSNP	EUR_WGS	0.11119	0.912	1	ns
CLM	NAM_128AISNP	NAM_170AISNP	0	1	1	ns
CLM	NAM_128AISNP	NAM_34AISNP_PIMA	0.730328	0.466	1	ns
CLM	NAM_128AISNP	NAM_446AISNP	-0.267576	0.789	1	ns
CLM	NAM_128AISNP	NAM_55AISNP	1.18272	0.239	1	ns
CLM	NAM_128AISNP	NAM_665AISNP	-0.267576	0.789	1	ns
CLM	NAM_128AISNP	NAM_HDSNP	-0.0888859	0.929	1	ns
CLM	NAM_128AISNP	NAM_WGS	-0.02149	0.983	1	ns
CLM	NAM_170AISNP	NAM_34AISNP_PIMA	0.730328	0.466	1	ns
CLM	NAM_170AISNP	NAM_446AISNP	-0.267576	0.789	1	ns
CLM	NAM_170AISNP	NAM_55AISNP	1.18272	0.239	1	ns
CLM	NAM_170AISNP	NAM_665AISNP	-0.267576	0.789	1	ns
CLM	NAM_170AISNP	NAM_HDSNP	-0.0888859	0.929	1	ns
CLM	NAM_170AISNP	NAM_WGS	-0.02149	0.983	1	ns
CLM	NAM_34AISNP_PIMA	NAM_446AISNP	-0.939337	0.349	1	ns
CLM	NAM_34AISNP_PIMA	NAM_55AISNP	0.379517	0.705	1	ns
CLM	NAM_34AISNP_PIMA	NAM_665AISNP	-0.939337	0.349	1	ns
CLM	NAM_34AISNP_PIMA	NAM_HDSNP	-0.805109	0.422	1	ns
CLM	NAM_34AISNP_PIMA	NAM_WGS	-0.747318	0.456	1	ns
CLM	NAM_446AISNP	NAM_55AISNP	1.38284	0.168	1	ns
CLM	NAM_446AISNP	NAM_665AISNP	0	1	1	ns
CLM	NAM_446AISNP	NAM_HDSNP	0.181756	0.856	1	ns
CLM	NAM_446AISNP	NAM_WGS	0.246318	0.806	1	ns
CLM	NAM_55AISNP	NAM_665AISNP	-1.38284	0.168	1	ns
CLM	NAM_55AISNP	NAM_HDSNP	-1.25901	0.21	1	ns
CLM	NAM_55AISNP	NAM_WGS	-1.1993	0.232	1	ns
CLM	NAM_665AISNP	NAM_HDSNP	0.181756	0.856	1	ns
CLM	NAM_665AISNP	NAM_WGS	0.246318	0.806	1	ns
CLM	NAM_HDSNP	NAM_WGS	0.0672134	0.946	1	ns
MXL	AFR_128AISNP	AFR_170AISNP	0	1	1	ns
MXL	AFR_128AISNP	AFR_34AISNP_PIMA	-0.515945	0.607	1	ns
MXL	AFR_128AISNP	AFR_446AISNP	0.736368	0.463	1	ns
MXL	AFR_128AISNP	AFR_55AISNP	0.0214339	0.983	1	ns
MXL	AFR_128AISNP	AFR_665AISNP	0.736368	0.463	1	ns
MXL	AFR_128AISNP	AFR_HDSNP	3.27339	0.002	0.056	ns
MXL	AFR_128AISNP	AFR_WGS	2.86183	0.005	0.14	ns
MXL	AFR_170AISNP	AFR_34AISNP_PIMA	-0.515945	0.607	1	ns
MXL	AFR_170AISNP	AFR_446AISNP	0.736368	0.463	1	ns
MXL	AFR_170AISNP	AFR_55AISNP	0.0214339	0.983	1	ns
MXL	AFR_170AISNP	AFR_665AISNP	0.736368	0.463	1	ns
MXL	AFR_170AISNP	AFR_HDSNP	3.27339	0.002	0.056	ns
MXL	AFR_170AISNP	AFR_WGS	2.86183	0.005	0.14	ns
MXL	AFR_34AISNP_PIMA	AFR_446AISNP	1.15423	0.252	1	ns
MXL	AFR_34AISNP_PIMA	AFR_55AISNP	0.505927	0.614	1	ns
MXL	AFR_34AISNP_PIMA	AFR_665AISNP	1.15423	0.252	1	ns
MXL	AFR_34AISNP_PIMA	AFR_HDSNP	3.06972	0.003	0.084	ns
MXL	AFR_34AISNP_PIMA	AFR_WGS	2.76333	0.007	0.196	ns
MXL	AFR_446AISNP	AFR_55AISNP	-0.630759	0.53	1	ns
MXL	AFR_446AISNP	AFR_665AISNP	0	1	1	ns
MXL	AFR_446AISNP	AFR_HDSNP	3.74081	0.000285	0.00798	**
MXL	AFR_446AISNP	AFR_WGS	3.10856	0.002	0.056	ns
MXL	AFR_55AISNP	AFR_665AISNP	0.630759	0.53	1	ns
MXL	AFR_55AISNP	AFR_HDSNP	2.85593	0.005	0.14	ns
MXL	AFR_55AISNP	AFR_WGS	2.49689	0.015	0.42	ns
MXL	AFR_665AISNP	AFR_HDSNP	3.74081	0.000285	0.00798	**
MXL	AFR_665AISNP	AFR_WGS	3.10856	0.002	0.056	ns
MXL	AFR_HDSNP	AFR_WGS	-0.676432	0.5	1	ns
MXL	EUR_128AISNP	EUR_170AISNP	0	1	1	ns
MXL	EUR_128AISNP	EUR_34AISNP_PIMA	0.165231	0.869	1	ns
MXL	EUR_128AISNP	EUR_446AISNP	-0.0205667	0.984	1	ns
MXL	EUR_128AISNP	EUR_55AISNP	0.136301	0.892	1	ns
MXL	EUR_128AISNP	EUR_665AISNP	-0.0205667	0.984	1	ns
MXL	EUR_128AISNP	EUR_HDSNP	-0.827558	0.409	1	ns
MXL	EUR_128AISNP	EUR_WGS	-0.745235	0.458	1	ns
MXL	EUR_170AISNP	EUR_34AISNP_PIMA	0.165231	0.869	1	ns
MXL	EUR_170AISNP	EUR_446AISNP	-0.0205667	0.984	1	ns
MXL	EUR_170AISNP	EUR_55AISNP	0.136301	0.892	1	ns
MXL	EUR_170AISNP	EUR_665AISNP	-0.0205667	0.984	1	ns
MXL	EUR_170AISNP	EUR_HDSNP	-0.827558	0.409	1	ns
MXL	EUR_170AISNP	EUR_WGS	-0.745235	0.458	1	ns
MXL	EUR_34AISNP_PIMA	EUR_446AISNP	-0.186574	0.852	1	ns
MXL	EUR_34AISNP_PIMA	EUR_55AISNP	-0.0255633	0.98	1	ns
MXL	EUR_34AISNP_PIMA	EUR_665AISNP	-0.186574	0.852	1	ns
MXL	EUR_34AISNP_PIMA	EUR_HDSNP	-1.00225	0.318	1	ns
MXL	EUR_34AISNP_PIMA	EUR_WGS	-0.919275	0.36	1	ns
MXL	EUR_446AISNP	EUR_55AISNP	0.157065	0.875	1	ns
MXL	EUR_446AISNP	EUR_665AISNP	0	1	1	ns
MXL	EUR_446AISNP	EUR_HDSNP	-0.809779	0.42	1	ns
MXL	EUR_446AISNP	EUR_WGS	-0.727143	0.468	1	ns
MXL	EUR_55AISNP	EUR_665AISNP	-0.157065	0.875	1	ns
MXL	EUR_55AISNP	EUR_HDSNP	-0.954193	0.342	1	ns
MXL	EUR_55AISNP	EUR_WGS	-0.873056	0.384	1	ns
MXL	EUR_665AISNP	EUR_HDSNP	-0.809779	0.42	1	ns
MXL	EUR_665AISNP	EUR_WGS	-0.727143	0.468	1	ns
MXL	EUR_HDSNP	EUR_WGS	0.0837818	0.933	1	ns
MXL	NAM_128AISNP	NAM_170AISNP	0	1	1	ns
MXL	NAM_128AISNP	NAM_34AISNP_PIMA	-0.0254193	0.98	1	ns
MXL	NAM_128AISNP	NAM_446AISNP	-0.114479	0.909	1	ns
MXL	NAM_128AISNP	NAM_55AISNP	-0.132791	0.895	1	ns
MXL	NAM_128AISNP	NAM_665AISNP	-0.114479	0.909	1	ns
MXL	NAM_128AISNP	NAM_HDSNP	0.237185	0.813	1	ns
MXL	NAM_128AISNP	NAM_WGS	0.227261	0.821	1	ns
MXL	NAM_170AISNP	NAM_34AISNP_PIMA	-0.0254193	0.98	1	ns
MXL	NAM_170AISNP	NAM_446AISNP	-0.114479	0.909	1	ns
MXL	NAM_170AISNP	NAM_55AISNP	-0.132791	0.895	1	ns
MXL	NAM_170AISNP	NAM_665AISNP	-0.114479	0.909	1	ns
MXL	NAM_170AISNP	NAM_HDSNP	0.237185	0.813	1	ns
MXL	NAM_170AISNP	NAM_WGS	0.227261	0.821	1	ns
MXL	NAM_34AISNP_PIMA	NAM_446AISNP	-0.0895083	0.929	1	ns
MXL	NAM_34AISNP_PIMA	NAM_55AISNP	-0.108979	0.913	1	ns
MXL	NAM_34AISNP_PIMA	NAM_665AISNP	-0.0895083	0.929	1	ns
MXL	NAM_34AISNP_PIMA	NAM_HDSNP	0.264612	0.792	1	ns
MXL	NAM_34AISNP_PIMA	NAM_WGS	0.254616	0.799	1	ns
MXL	NAM_446AISNP	NAM_55AISNP	-0.0234515	0.981	1	ns
MXL	NAM_446AISNP	NAM_665AISNP	0	1	1	ns
MXL	NAM_446AISNP	NAM_HDSNP	0.356498	0.722	1	ns
MXL	NAM_446AISNP	NAM_WGS	0.34643	0.73	1	ns
MXL	NAM_55AISNP	NAM_665AISNP	0.0234515	0.981	1	ns
MXL	NAM_55AISNP	NAM_HDSNP	0.364292	0.716	1	ns
MXL	NAM_55AISNP	NAM_WGS	0.354673	0.723	1	ns
MXL	NAM_665AISNP	NAM_HDSNP	0.356498	0.722	1	ns
MXL	NAM_665AISNP	NAM_WGS	0.34643	0.73	1	ns
MXL	NAM_HDSNP	NAM_WGS	-0.0100534	0.992	1	ns
PEL	AFR_128AISNP	AFR_170AISNP	0	1	1	ns
PEL	AFR_128AISNP	AFR_34AISNP_PIMA	0.818072	0.414	1	ns
PEL	AFR_128AISNP	AFR_446AISNP	0.867977	0.387	1	ns
PEL	AFR_128AISNP	AFR_55AISNP	0.124533	0.901	1	ns
PEL	AFR_128AISNP	AFR_665AISNP	0.867977	0.387	1	ns
PEL	AFR_128AISNP	AFR_HDSNP	2.2402	0.026	0.728	ns
PEL	AFR_128AISNP	AFR_WGS	2.09641	0.038	1	ns
PEL	AFR_170AISNP	AFR_34AISNP_PIMA	0.818072	0.414	1	ns
PEL	AFR_170AISNP	AFR_446AISNP	0.867977	0.387	1	ns
PEL	AFR_170AISNP	AFR_55AISNP	0.124533	0.901	1	ns
PEL	AFR_170AISNP	AFR_665AISNP	0.867977	0.387	1	ns
PEL	AFR_170AISNP	AFR_HDSNP	2.2402	0.026	0.728	ns
PEL	AFR_170AISNP	AFR_WGS	2.09641	0.038	1	ns
PEL	AFR_34AISNP_PIMA	AFR_446AISNP	0.0251568	0.98	1	ns
PEL	AFR_34AISNP_PIMA	AFR_55AISNP	-0.655664	0.513	1	ns
PEL	AFR_34AISNP_PIMA	AFR_665AISNP	0.0251568	0.98	1	ns
PEL	AFR_34AISNP_PIMA	AFR_HDSNP	1.32319	0.188	1	ns
PEL	AFR_34AISNP_PIMA	AFR_WGS	1.19047	0.236	1	ns
PEL	AFR_446AISNP	AFR_55AISNP	-0.697534	0.486	1	ns
PEL	AFR_446AISNP	AFR_665AISNP	0	1	1	ns
PEL	AFR_446AISNP	AFR_HDSNP	1.34335	0.181	1	ns
PEL	AFR_446AISNP	AFR_WGS	1.20517	0.23	1	ns
PEL	AFR_55AISNP	AFR_665AISNP	0.697534	0.486	1	ns
PEL	AFR_55AISNP	AFR_HDSNP	1.97706	0.05	1	ns
PEL	AFR_55AISNP	AFR_WGS	1.84507	0.067	1	ns
PEL	AFR_665AISNP	AFR_HDSNP	1.34335	0.181	1	ns
PEL	AFR_665AISNP	AFR_WGS	1.20517	0.23	1	ns
PEL	AFR_HDSNP	AFR_WGS	-0.134185	0.893	1	ns
PEL	EUR_128AISNP	EUR_170AISNP	0	1	1	ns
PEL	EUR_128AISNP	EUR_34AISNP_PIMA	-3.03547	0.003	0.084	ns
PEL	EUR_128AISNP	EUR_446AISNP	-0.184015	0.854	1	ns
PEL	EUR_128AISNP	EUR_55AISNP	-0.879602	0.38	1	ns
PEL	EUR_128AISNP	EUR_665AISNP	-0.184015	0.854	1	ns
PEL	EUR_128AISNP	EUR_HDSNP	-1.11651	0.266	1	ns
PEL	EUR_128AISNP	EUR_WGS	-1.02948	0.305	1	ns
PEL	EUR_170AISNP	EUR_34AISNP_PIMA	-3.03547	0.003	0.084	ns
PEL	EUR_170AISNP	EUR_446AISNP	-0.184015	0.854	1	ns
PEL	EUR_170AISNP	EUR_55AISNP	-0.879602	0.38	1	ns
PEL	EUR_170AISNP	EUR_665AISNP	-0.184015	0.854	1	ns
PEL	EUR_170AISNP	EUR_HDSNP	-1.11651	0.266	1	ns
PEL	EUR_170AISNP	EUR_WGS	-1.02948	0.305	1	ns
PEL	EUR_34AISNP_PIMA	EUR_446AISNP	2.8579	0.005	0.14	ns
PEL	EUR_34AISNP_PIMA	EUR_55AISNP	2.03426	0.044	1	ns
PEL	EUR_34AISNP_PIMA	EUR_665AISNP	2.8579	0.005	0.14	ns
PEL	EUR_34AISNP_PIMA	EUR_HDSNP	1.9206	0.056	1	ns
PEL	EUR_34AISNP_PIMA	EUR_WGS	2.00672	0.046	1	ns
PEL	EUR_446AISNP	EUR_55AISNP	-0.705826	0.481	1	ns
PEL	EUR_446AISNP	EUR_665AISNP	0	1	1	ns
PEL	EUR_446AISNP	EUR_HDSNP	-0.934971	0.351	1	ns
PEL	EUR_446AISNP	EUR_WGS	-0.847806	0.398	1	ns
PEL	EUR_55AISNP	EUR_665AISNP	0.705826	0.481	1	ns
PEL	EUR_55AISNP	EUR_HDSNP	-0.187968	0.851	1	ns
PEL	EUR_55AISNP	EUR_WGS	-0.104833	0.917	1	ns
PEL	EUR_665AISNP	EUR_HDSNP	-0.934971	0.351	1	ns
PEL	EUR_665AISNP	EUR_WGS	-0.847806	0.398	1	ns
PEL	EUR_HDSNP	EUR_WGS	0.0867196	0.931	1	ns
PEL	NAM_128AISNP	NAM_170AISNP	0	1	1	ns
PEL	NAM_128AISNP	NAM_34AISNP_PIMA	2.26309	0.025	0.7	ns
PEL	NAM_128AISNP	NAM_446AISNP	-0.220483	0.826	1	ns
PEL	NAM_128AISNP	NAM_55AISNP	0.691917	0.49	1	ns
PEL	NAM_128AISNP	NAM_665AISNP	-0.220483	0.826	1	ns
PEL	NAM_128AISNP	NAM_HDSNP	0.0491501	0.961	1	ns
PEL	NAM_128AISNP	NAM_WGS	0.0257734	0.979	1	ns
PEL	NAM_170AISNP	NAM_34AISNP_PIMA	2.26309	0.025	0.7	ns
PEL	NAM_170AISNP	NAM_446AISNP	-0.220483	0.826	1	ns
PEL	NAM_170AISNP	NAM_55AISNP	0.691917	0.49	1	ns
PEL	NAM_170AISNP	NAM_665AISNP	-0.220483	0.826	1	ns
PEL	NAM_170AISNP	NAM_HDSNP	0.0491501	0.961	1	ns
PEL	NAM_170AISNP	NAM_WGS	0.0257734	0.979	1	ns
PEL	NAM_34AISNP_PIMA	NAM_446AISNP	-2.49305	0.014	0.392	ns
PEL	NAM_34AISNP_PIMA	NAM_55AISNP	-1.49335	0.137	1	ns
PEL	NAM_34AISNP_PIMA	NAM_665AISNP	-2.49305	0.014	0.392	ns
PEL	NAM_34AISNP_PIMA	NAM_HDSNP	-2.20399	0.029	0.812	ns
PEL	NAM_34AISNP_PIMA	NAM_WGS	-2.22306	0.028	0.784	ns
PEL	NAM_446AISNP	NAM_55AISNP	0.906988	0.366	1	ns
PEL	NAM_446AISNP	NAM_665AISNP	0	1	1	ns
PEL	NAM_446AISNP	NAM_HDSNP	0.268793	0.788	1	ns
PEL	NAM_446AISNP	NAM_WGS	0.244854	0.807	1	ns
PEL	NAM_55AISNP	NAM_665AISNP	-0.906988	0.366	1	ns
PEL	NAM_55AISNP	NAM_HDSNP	-0.641588	0.522	1	ns
PEL	NAM_55AISNP	NAM_WGS	-0.662826	0.508	1	ns
PEL	NAM_665AISNP	NAM_HDSNP	0.268793	0.788	1	ns
PEL	NAM_665AISNP	NAM_WGS	0.244854	0.807	1	ns
PEL	NAM_HDSNP	NAM_WGS	-0.0231677	0.982	1	ns
PUR	AFR_128AISNP	AFR_170AISNP	0	1	1	ns
PUR	AFR_128AISNP	AFR_34AISNP_PIMA	-0.916633	0.36	1	ns
PUR	AFR_128AISNP	AFR_446AISNP	-0.296593	0.767	1	ns
PUR	AFR_128AISNP	AFR_55AISNP	0.196222	0.845	1	ns
PUR	AFR_128AISNP	AFR_665AISNP	-0.296593	0.767	1	ns
PUR	AFR_128AISNP	AFR_HDSNP	1.24572	0.214	1	ns
PUR	AFR_128AISNP	AFR_WGS	1.0132	0.312	1	ns
PUR	AFR_170AISNP	AFR_34AISNP_PIMA	-0.916633	0.36	1	ns
PUR	AFR_170AISNP	AFR_446AISNP	-0.296593	0.767	1	ns
PUR	AFR_170AISNP	AFR_55AISNP	0.196222	0.845	1	ns
PUR	AFR_170AISNP	AFR_665AISNP	-0.296593	0.767	1	ns
PUR	AFR_170AISNP	AFR_HDSNP	1.24572	0.214	1	ns
PUR	AFR_170AISNP	AFR_WGS	1.0132	0.312	1	ns
PUR	AFR_34AISNP_PIMA	AFR_446AISNP	0.707723	0.48	1	ns
PUR	AFR_34AISNP_PIMA	AFR_55AISNP	1.06396	0.289	1	ns
PUR	AFR_34AISNP_PIMA	AFR_665AISNP	0.707723	0.48	1	ns
PUR	AFR_34AISNP_PIMA	AFR_HDSNP	2.07898	0.039	1	ns
PUR	AFR_34AISNP_PIMA	AFR_WGS	1.87324	0.063	1	ns
PUR	AFR_446AISNP	AFR_55AISNP	0.492299	0.623	1	ns
PUR	AFR_446AISNP	AFR_665AISNP	0	1	1	ns
PUR	AFR_446AISNP	AFR_HDSNP	1.68015	0.094	1	ns
PUR	AFR_446AISNP	AFR_WGS	1.42759	0.155	1	ns
PUR	AFR_55AISNP	AFR_665AISNP	-0.492299	0.623	1	ns
PUR	AFR_55AISNP	AFR_HDSNP	0.976748	0.33	1	ns
PUR	AFR_55AISNP	AFR_WGS	0.754918	0.451	1	ns
PUR	AFR_665AISNP	AFR_HDSNP	1.68015	0.094	1	ns
PUR	AFR_665AISNP	AFR_WGS	1.42759	0.155	1	ns
PUR	AFR_HDSNP	AFR_WGS	-0.255552	0.799	1	ns
PUR	EUR_128AISNP	EUR_170AISNP	0	1	1	ns
PUR	EUR_128AISNP	EUR_34AISNP_PIMA	1.09375	0.275	1	ns
PUR	EUR_128AISNP	EUR_446AISNP	-0.504527	0.614	1	ns
PUR	EUR_128AISNP	EUR_55AISNP	0.765515	0.445	1	ns
PUR	EUR_128AISNP	EUR_665AISNP	-0.504527	0.614	1	ns
PUR	EUR_128AISNP	EUR_HDSNP	-1.99133	0.048	1	ns
PUR	EUR_128AISNP	EUR_WGS	-1.81601	0.071	1	ns
PUR	EUR_170AISNP	EUR_34AISNP_PIMA	1.09375	0.275	1	ns
PUR	EUR_170AISNP	EUR_446AISNP	-0.504527	0.614	1	ns
PUR	EUR_170AISNP	EUR_55AISNP	0.765515	0.445	1	ns
PUR	EUR_170AISNP	EUR_665AISNP	-0.504527	0.614	1	ns
PUR	EUR_170AISNP	EUR_HDSNP	-1.99133	0.048	1	ns
PUR	EUR_170AISNP	EUR_WGS	-1.81601	0.071	1	ns
PUR	EUR_34AISNP_PIMA	EUR_446AISNP	-1.53338	0.127	1	ns
PUR	EUR_34AISNP_PIMA	EUR_55AISNP	-0.338918	0.735	1	ns
PUR	EUR_34AISNP_PIMA	EUR_665AISNP	-1.53338	0.127	1	ns
PUR	EUR_34AISNP_PIMA	EUR_HDSNP	-2.74753	0.007	0.196	ns
PUR	EUR_34AISNP_PIMA	EUR_WGS	-2.60671	0.01	0.28	ns
PUR	EUR_446AISNP	EUR_55AISNP	1.22582	0.222	1	ns
PUR	EUR_446AISNP	EUR_665AISNP	0	1	1	ns
PUR	EUR_446AISNP	EUR_HDSNP	-1.54122	0.125	1	ns
PUR	EUR_446AISNP	EUR_WGS	-1.35703	0.176	1	ns
PUR	EUR_55AISNP	EUR_665AISNP	-1.22582	0.222	1	ns
PUR	EUR_55AISNP	EUR_HDSNP	-2.51798	0.013	0.364	ns
PUR	EUR_55AISNP	EUR_WGS	-2.3675	0.019	0.532	ns
PUR	EUR_665AISNP	EUR_HDSNP	-1.54122	0.125	1	ns
PUR	EUR_665AISNP	EUR_WGS	-1.35703	0.176	1	ns
PUR	EUR_HDSNP	EUR_WGS	0.193204	0.847	1	ns
PUR	NAM_128AISNP	NAM_170AISNP	0	1	1	ns
PUR	NAM_128AISNP	NAM_34AISNP_PIMA	-0.568525	0.57	1	ns
PUR	NAM_128AISNP	NAM_446AISNP	1.5693	0.118	1	ns
PUR	NAM_128AISNP	NAM_55AISNP	-1.56622	0.119	1	ns
PUR	NAM_128AISNP	NAM_665AISNP	1.5693	0.118	1	ns
PUR	NAM_128AISNP	NAM_HDSNP	1.71687	0.088	1	ns
PUR	NAM_128AISNP	NAM_WGS	1.80384	0.073	1	ns
PUR	NAM_170AISNP	NAM_34AISNP_PIMA	-0.568525	0.57	1	ns
PUR	NAM_170AISNP	NAM_446AISNP	1.5693	0.118	1	ns
PUR	NAM_170AISNP	NAM_55AISNP	-1.56622	0.119	1	ns
PUR	NAM_170AISNP	NAM_665AISNP	1.5693	0.118	1	ns
PUR	NAM_170AISNP	NAM_HDSNP	1.71687	0.088	1	ns
PUR	NAM_170AISNP	NAM_WGS	1.80384	0.073	1	ns
PUR	NAM_34AISNP_PIMA	NAM_446AISNP	1.91515	0.057	1	ns
PUR	NAM_34AISNP_PIMA	NAM_55AISNP	-0.959058	0.339	1	ns
PUR	NAM_34AISNP_PIMA	NAM_665AISNP	1.91515	0.057	1	ns
PUR	NAM_34AISNP_PIMA	NAM_HDSNP	2.03529	0.044	1	ns
PUR	NAM_34AISNP_PIMA	NAM_WGS	2.10607	0.037	1	ns
PUR	NAM_446AISNP	NAM_55AISNP	-2.80459	0.006	0.168	ns
PUR	NAM_446AISNP	NAM_665AISNP	0	1	1	ns
PUR	NAM_446AISNP	NAM_HDSNP	0.00447806	0.996	1	ns
PUR	NAM_446AISNP	NAM_WGS	0.109998	0.913	1	ns
PUR	NAM_55AISNP	NAM_665AISNP	2.80459	0.006	0.168	ns
PUR	NAM_55AISNP	NAM_HDSNP	2.93849	0.004	0.112	ns
PUR	NAM_55AISNP	NAM_WGS	2.99926	0.003	0.084	ns
PUR	NAM_665AISNP	NAM_HDSNP	0.00447806	0.996	1	ns
PUR	NAM_665AISNP	NAM_WGS	0.109998	0.913	1	ns
PUR	NAM_HDSNP	NAM_WGS	0.121686	0.903	1	ns

## Sheet: Table S9
Table S9. Comparison of ancestry inferences between sets of panels using the t test in admixed populations: SABE, ACB, ASW, CLM, MXL, PEL and PUR for the tetra-hybrid admixture model.
Population	Panel 1	Panel 2	t-test	df	p	p.adj.bonferroni	p.adj.signif
SABE	AFR_128AISNP	AFR_170AISNP	0.389686	2340	0.697	1	ns
SABE	AFR_128AISNP	AFR_34AISNP_PIMA	1.10961	2335.66	0.267	1	ns
SABE	AFR_128AISNP	AFR_446AISNP	0.846284	2339.11	0.397	1	ns
SABE	AFR_128AISNP	AFR_55AISNP	0.220801	2339.54	0.825	1	ns
SABE	AFR_128AISNP	AFR_665AISNP	0.73687	2339.54	0.461	1	ns
SABE	AFR_128AISNP	AFR_HDSNP	2.35442	2338.03	0.019	0.532	ns
SABE	AFR_128AISNP	AFR_WGS	1.94555	2338.83	0.052	1	ns
SABE	AFR_170AISNP	AFR_34AISNP_PIMA	0.72801	2335.81	0.467	1	ns
SABE	AFR_170AISNP	AFR_446AISNP	0.452493	2339.04	0.651	1	ns
SABE	AFR_170AISNP	AFR_55AISNP	-0.166232	2339.59	0.868	1	ns
SABE	AFR_170AISNP	AFR_665AISNP	0.344177	2339.49	0.731	1	ns
SABE	AFR_170AISNP	AFR_HDSNP	1.95821	2337.93	0.05	1	ns
SABE	AFR_170AISNP	AFR_WGS	1.55079	2338.75	0.121	1	ns
SABE	AFR_34AISNP_PIMA	AFR_446AISNP	-0.292421	2330.87	0.77	1	ns
SABE	AFR_34AISNP_PIMA	AFR_55AISNP	-0.886093	2338.02	0.376	1	ns
SABE	AFR_34AISNP_PIMA	AFR_665AISNP	-0.396449	2332.39	0.692	1	ns
SABE	AFR_34AISNP_PIMA	AFR_HDSNP	1.17677	2327.91	0.239	1	ns
SABE	AFR_34AISNP_PIMA	AFR_WGS	0.780829	2330.03	0.435	1	ns
SABE	AFR_446AISNP	AFR_55AISNP	-0.617311	2337.38	0.537	1	ns
SABE	AFR_446AISNP	AFR_665AISNP	-0.1082	2339.93	0.914	1	ns
SABE	AFR_446AISNP	AFR_HDSNP	1.51923	2339.79	0.129	1	ns
SABE	AFR_446AISNP	AFR_WGS	1.109	2339.98	0.268	1	ns
SABE	AFR_55AISNP	AFR_665AISNP	0.509298	2338.16	0.611	1	ns
SABE	AFR_55AISNP	AFR_HDSNP	2.11347	2335.68	0.035	0.98	ns
SABE	AFR_55AISNP	AFR_WGS	1.70837	2336.91	0.088	1	ns
SABE	AFR_665AISNP	AFR_HDSNP	1.62375	2339.47	0.105	1	ns
SABE	AFR_665AISNP	AFR_WGS	1.21431	2339.84	0.225	1	ns
SABE	AFR_HDSNP	AFR_WGS	-0.407135	2339.9	0.684	1	ns
SABE	EUR_128AISNP	EUR_170AISNP	-1.938	2339.99	0.053	1	ns
SABE	EUR_128AISNP	EUR_34AISNP_PIMA	0.533113	2338.3	0.594	1	ns
SABE	EUR_128AISNP	EUR_446AISNP	-2.52062	2339.9	0.012	0.336	ns
SABE	EUR_128AISNP	EUR_55AISNP	-1.47515	2339.59	0.14	1	ns
SABE	EUR_128AISNP	EUR_665AISNP	-3.08627	2339.93	0.002	0.056	ns
SABE	EUR_128AISNP	EUR_HDSNP	-5.69086	2339.63	1.42e-08	3.976e-07	****
SABE	EUR_128AISNP	EUR_WGS	-5.436	2339.72	6.01e-08	1.6828e-06	****
SABE	EUR_170AISNP	EUR_34AISNP_PIMA	2.44525	2338.07	0.015	0.42	ns
SABE	EUR_170AISNP	EUR_446AISNP	-0.578705	2339.95	0.563	1	ns
SABE	EUR_170AISNP	EUR_55AISNP	0.448612	2339.47	0.654	1	ns
SABE	EUR_170AISNP	EUR_665AISNP	-1.14576	2339.97	0.252	1	ns
SABE	EUR_170AISNP	EUR_HDSNP	-3.74583	2339.73	0.000184	0.005152	**
SABE	EUR_170AISNP	EUR_WGS	-3.49242	2339.81	0.000488	0.013664	*
SABE	EUR_34AISNP_PIMA	EUR_446AISNP	-3.021	2337.41	0.003	0.084	ns
SABE	EUR_34AISNP_PIMA	EUR_55AISNP	-1.98507	2339.56	0.047	1	ns
SABE	EUR_34AISNP_PIMA	EUR_665AISNP	-3.57873	2337.55	0.000352	0.009856	**
SABE	EUR_34AISNP_PIMA	EUR_HDSNP	-6.14912	2336.35	9.14e-10	2.5592e-08	****
SABE	EUR_34AISNP_PIMA	EUR_WGS	-5.89744	2336.67	4.23e-09	1.1844e-07	****
SABE	EUR_446AISNP	EUR_55AISNP	1.02393	2339.1	0.306	1	ns
SABE	EUR_446AISNP	EUR_665AISNP	-0.568631	2340	0.57	1	ns
SABE	EUR_446AISNP	EUR_HDSNP	-3.17268	2339.91	0.002	0.056	ns
SABE	EUR_446AISNP	EUR_WGS	-2.91918	2339.95	0.004	0.112	ns
SABE	EUR_55AISNP	EUR_665AISNP	-1.58649	2339.18	0.113	1	ns
SABE	EUR_55AISNP	EUR_HDSNP	-4.16819	2338.43	3.18e-05	0.0008904	***
SABE	EUR_55AISNP	EUR_WGS	-3.91638	2338.64	9.25e-05	0.00259	**
SABE	EUR_665AISNP	EUR_HDSNP	-2.60081	2339.88	0.009	0.252	ns
SABE	EUR_665AISNP	EUR_WGS	-2.34792	2339.93	0.019	0.532	ns
SABE	EUR_HDSNP	EUR_WGS	0.251518	2339.99	0.801	1	ns
SABE	EAS_128AISNP	EAS_170AISNP	2.79142	2340	0.005	0.14	ns
SABE	EAS_128AISNP	EAS_34AISNP_PIMA	-1.27476	2336.39	0.203	1	ns
SABE	EAS_128AISNP	EAS_446AISNP	2.94814	2337.26	0.003	0.084	ns
SABE	EAS_128AISNP	EAS_55AISNP	2.17549	2339.66	0.03	0.84	ns
SABE	EAS_128AISNP	EAS_665AISNP	4.19485	2339.54	2.83e-05	0.0007924	***
SABE	EAS_128AISNP	EAS_HDSNP	7.17106	2340	9.94e-13	2.7832e-11	****
SABE	EAS_128AISNP	EAS_WGS	7.2001	2340	8.07e-13	2.2596e-11	****
SABE	EAS_170AISNP	EAS_34AISNP_PIMA	-4.01011	2336.62	6.26e-05	0.0017528	**
SABE	EAS_170AISNP	EAS_446AISNP	0.10744	2337.05	0.914	1	ns
SABE	EAS_170AISNP	EAS_55AISNP	-0.600543	2339.73	0.548	1	ns
SABE	EAS_170AISNP	EAS_665AISNP	1.38134	2339.46	0.167	1	ns
SABE	EAS_170AISNP	EAS_HDSNP	4.37553	2340	1.26e-05	0.0003528	***
SABE	EAS_170AISNP	EAS_WGS	4.40477	2340	1.11e-05	0.0003108	***
SABE	EAS_34AISNP_PIMA	EAS_446AISNP	4.18326	2327.44	2.98e-05	0.0008344	***
SABE	EAS_34AISNP_PIMA	EAS_55AISNP	3.40025	2338.25	0.000685	0.01918	*
SABE	EAS_34AISNP_PIMA	EAS_665AISNP	5.39379	2333.39	7.59e-08	2.1252e-06	****
SABE	EAS_34AISNP_PIMA	EAS_HDSNP	8.30344	2336.45	1.69e-16	4.732e-15	****
SABE	EAS_34AISNP_PIMA	EAS_WGS	8.33182	2336.47	1.34e-16	3.752e-15	****
SABE	EAS_446AISNP	EAS_55AISNP	-0.717842	2335.01	0.473	1	ns
SABE	EAS_446AISNP	EAS_665AISNP	1.29775	2339.04	0.195	1	ns
SABE	EAS_446AISNP	EAS_HDSNP	4.34514	2337.21	1.45e-05	0.000406	***
SABE	EAS_446AISNP	EAS_WGS	4.37489	2337.19	1.27e-05	0.0003556	***
SABE	EAS_55AISNP	EAS_665AISNP	1.97886	2338.43	0.048	1	ns
SABE	EAS_55AISNP	EAS_HDSNP	4.95283	2339.68	7.84e-07	2.1952e-05	****
SABE	EAS_55AISNP	EAS_WGS	4.98188	2339.69	6.76e-07	1.8928e-05	****
SABE	EAS_665AISNP	EAS_HDSNP	3.02673	2339.52	0.002	0.056	ns
SABE	EAS_665AISNP	EAS_WGS	3.05631	2339.51	0.002	0.056	ns
SABE	EAS_HDSNP	EAS_WGS	0.0296043	2340	0.976	1	ns
SABE	NAM_128AISNP	NAM_170AISNP	-0.488837	2339.62	0.625	1	ns
SABE	NAM_128AISNP	NAM_34AISNP_PIMA	-2.06193	2333.64	0.039	1	ns
SABE	NAM_128AISNP	NAM_446AISNP	0.0442086	2330.37	0.965	1	ns
SABE	NAM_128AISNP	NAM_55AISNP	-0.250689	2309	0.802	1	ns
SABE	NAM_128AISNP	NAM_665AISNP	-0.49983	2327.96	0.617	1	ns
SABE	NAM_128AISNP	NAM_HDSNP	-2.56138	2331.1	0.011	0.308	ns
SABE	NAM_128AISNP	NAM_WGS	-2.40226	2329.88	0.016	0.448	ns
SABE	NAM_170AISNP	NAM_34AISNP_PIMA	-1.59857	2330.19	0.11	1	ns
SABE	NAM_170AISNP	NAM_446AISNP	0.549015	2333.79	0.583	1	ns
SABE	NAM_170AISNP	NAM_55AISNP	0.207214	2302.05	0.836	1	ns
SABE	NAM_170AISNP	NAM_665AISNP	0.00310985	2331.82	0.998	1	ns
SABE	NAM_170AISNP	NAM_HDSNP	-2.07472	2334.37	0.038	1	ns
SABE	NAM_170AISNP	NAM_WGS	-1.9136	2333.39	0.056	1	ns
SABE	NAM_34AISNP_PIMA	NAM_446AISNP	2.16657	2308.88	0.03	0.84	ns
SABE	NAM_34AISNP_PIMA	NAM_55AISNP	1.6999	2330.44	0.089	1	ns
SABE	NAM_34AISNP_PIMA	NAM_665AISNP	1.64509	2304.76	0.1	1	ns
SABE	NAM_34AISNP_PIMA	NAM_HDSNP	-0.368347	2310.17	0.713	1	ns
SABE	NAM_34AISNP_PIMA	NAM_WGS	-0.209548	2308.02	0.834	1	ns
SABE	NAM_446AISNP	NAM_55AISNP	-0.299077	2267.5	0.765	1	ns
SABE	NAM_446AISNP	NAM_665AISNP	-0.562715	2339.86	0.574	1	ns
SABE	NAM_446AISNP	NAM_HDSNP	-2.69331	2339.99	0.007	0.196	ns
SABE	NAM_446AISNP	NAM_WGS	-2.52926	2339.99	0.012	0.336	ns
SABE	NAM_55AISNP	NAM_665AISNP	-0.209565	2261.57	0.834	1	ns
SABE	NAM_55AISNP	NAM_HDSNP	-2.14245	2269.4	0.032	0.896	ns
SABE	NAM_55AISNP	NAM_WGS	-1.99239	2266.25	0.046	1	ns
SABE	NAM_665AISNP	NAM_HDSNP	-2.1416	2339.76	0.032	0.896	ns
SABE	NAM_665AISNP	NAM_WGS	-1.97578	2339.91	0.048	1	ns
SABE	NAM_HDSNP	NAM_WGS	0.169428	2339.96	0.865	1	ns
ACB	AFR_128AISNP	AFR_170AISNP	0.329789	189.991	0.742	1	ns
ACB	AFR_128AISNP	AFR_34AISNP_PIMA	0.0705741	188.569	0.944	1	ns
ACB	AFR_128AISNP	AFR_446AISNP	0.17438	189.3	0.862	1	ns
ACB	AFR_128AISNP	AFR_55AISNP	1.3206	186.39	0.188	1	ns
ACB	AFR_128AISNP	AFR_665AISNP	0.0566231	189.111	0.955	1	ns
ACB	AFR_128AISNP	AFR_HDSNP	1.96462	188.797	0.051	1	ns
ACB	AFR_128AISNP	AFR_WGS	1.29021	188.839	0.199	1	ns
ACB	AFR_170AISNP	AFR_34AISNP_PIMA	-0.244206	188.337	0.807	1	ns
ACB	AFR_170AISNP	AFR_446AISNP	-0.164722	189.449	0.869	1	ns
ACB	AFR_170AISNP	AFR_55AISNP	1.01867	186.038	0.31	1	ns
ACB	AFR_170AISNP	AFR_665AISNP	-0.284157	189.279	0.777	1	ns
ACB	AFR_170AISNP	AFR_HDSNP	1.62914	188.994	0.105	1	ns
ACB	AFR_170AISNP	AFR_WGS	0.952433	189.033	0.342	1	ns
ACB	AFR_34AISNP_PIMA	AFR_446AISNP	0.0936752	185.973	0.925	1	ns
ACB	AFR_34AISNP_PIMA	AFR_55AISNP	1.2036	189.474	0.23	1	ns
ACB	AFR_34AISNP_PIMA	AFR_665AISNP	-0.0187971	185.556	0.985	1	ns
ACB	AFR_34AISNP_PIMA	AFR_HDSNP	1.79752	184.917	0.074	1	ns
ACB	AFR_34AISNP_PIMA	AFR_WGS	1.1555	185.001	0.249	1	ns
ACB	AFR_446AISNP	AFR_55AISNP	1.19333	182.811	0.234	1	ns
ACB	AFR_446AISNP	AFR_665AISNP	-0.122195	189.988	0.903	1	ns
ACB	AFR_446AISNP	AFR_HDSNP	1.84676	189.931	0.066	1	ns
ACB	AFR_446AISNP	AFR_WGS	1.15051	189.941	0.251	1	ns
ACB	AFR_55AISNP	AFR_665AISNP	-1.30637	182.281	0.193	1	ns
ACB	AFR_55AISNP	AFR_HDSNP	0.448015	181.486	0.655	1	ns
ACB	AFR_55AISNP	AFR_WGS	-0.173378	181.589	0.863	1	ns
ACB	AFR_665AISNP	AFR_HDSNP	1.97744	189.976	0.049	1	ns
ACB	AFR_665AISNP	AFR_WGS	1.27834	189.981	0.203	1	ns
ACB	AFR_HDSNP	AFR_WGS	-0.701663	190	0.484	1	ns
ACB	EUR_128AISNP	EUR_170AISNP	-1.78207	189.98	0.076	1	ns
ACB	EUR_128AISNP	EUR_34AISNP_PIMA	-0.369811	181.315	0.712	1	ns
ACB	EUR_128AISNP	EUR_446AISNP	-1.81341	189.967	0.071	1	ns
ACB	EUR_128AISNP	EUR_55AISNP	-2.09473	182.689	0.038	1	ns
ACB	EUR_128AISNP	EUR_665AISNP	-2.09269	190	0.038	1	ns
ACB	EUR_128AISNP	EUR_HDSNP	-5.21578	189.618	4.77e-07	1.3356e-05	****
ACB	EUR_128AISNP	EUR_WGS	-4.62849	189.63	6.82e-06	0.00019096	***
ACB	EUR_170AISNP	EUR_34AISNP_PIMA	1.20847	182.041	0.228	1	ns
ACB	EUR_170AISNP	EUR_446AISNP	-0.0338523	189.998	0.973	1	ns
ACB	EUR_170AISNP	EUR_55AISNP	-0.490611	183.366	0.624	1	ns
ACB	EUR_170AISNP	EUR_665AISNP	-0.299396	189.978	0.765	1	ns
ACB	EUR_170AISNP	EUR_HDSNP	-3.36664	189.425	0.000921	0.025788	*
ACB	EUR_170AISNP	EUR_WGS	-2.78312	189.44	0.006	0.168	ns
ACB	EUR_34AISNP_PIMA	EUR_446AISNP	-1.23716	182.247	0.218	1	ns
ACB	EUR_34AISNP_PIMA	EUR_55AISNP	-1.55503	189.927	0.122	1	ns
ACB	EUR_34AISNP_PIMA	EUR_665AISNP	-1.47956	181.275	0.141	1	ns
ACB	EUR_34AISNP_PIMA	EUR_HDSNP	-4.21117	177.867	4.03e-05	0.0011284	**
ACB	EUR_34AISNP_PIMA	EUR_WGS	-3.69505	177.924	0.000292	0.008176	**
ACB	EUR_446AISNP	EUR_55AISNP	-0.459547	183.558	0.646	1	ns
ACB	EUR_446AISNP	EUR_665AISNP	-0.264911	189.964	0.791	1	ns
ACB	EUR_446AISNP	EUR_HDSNP	-3.32658	189.362	0.001	0.028	*
ACB	EUR_446AISNP	EUR_WGS	-2.74399	189.377	0.007	0.196	ns
ACB	EUR_55AISNP	EUR_665AISNP	0.223598	182.652	0.823	1	ns
ACB	EUR_55AISNP	EUR_HDSNP	-2.51251	179.427	0.013	0.364	ns
ACB	EUR_55AISNP	EUR_WGS	-1.99044	179.481	0.048	1	ns
ACB	EUR_665AISNP	EUR_HDSNP	-3.07812	189.627	0.002	0.056	ns
ACB	EUR_665AISNP	EUR_WGS	-2.49138	189.639	0.014	0.392	ns
ACB	EUR_HDSNP	EUR_WGS	0.599127	190	0.55	1	ns
ACB	EAS_128AISNP	EAS_170AISNP	2.7694	145.223	0.006	0.168	ns
ACB	EAS_128AISNP	EAS_34AISNP_PIMA	1.12302	183.817	0.263	1	ns
ACB	EAS_128AISNP	EAS_446AISNP	2.46892	142.701	0.015	0.42	ns
ACB	EAS_128AISNP	EAS_55AISNP	1.70874	184.532	0.089	1	ns
ACB	EAS_128AISNP	EAS_665AISNP	3.42604	125.971	0.000827	0.023156	*
ACB	EAS_128AISNP	EAS_HDSNP	5.08403	117.941	1.41e-06	3.948e-05	****
ACB	EAS_128AISNP	EAS_WGS	5.22452	117.316	7.68e-07	2.1504e-05	****
ACB	EAS_170AISNP	EAS_34AISNP_PIMA	-1.70109	162.195	0.091	1	ns
ACB	EAS_170AISNP	EAS_446AISNP	-0.481762	189.829	0.631	1	ns
ACB	EAS_170AISNP	EAS_55AISNP	-0.912007	161.09	0.363	1	ns
ACB	EAS_170AISNP	EAS_665AISNP	0.833798	177.885	0.406	1	ns
ACB	EAS_170AISNP	EAS_HDSNP	3.51422	163.795	0.00057	0.01596	*
ACB	EAS_170AISNP	EAS_WGS	3.74964	162.447	0.000246	0.006888	**
ACB	EAS_34AISNP_PIMA	EAS_446AISNP	1.34931	159.342	0.179	1	ns
ACB	EAS_34AISNP_PIMA	EAS_55AISNP	0.65339	189.974	0.514	1	ns
ACB	EAS_34AISNP_PIMA	EAS_665AISNP	2.42101	138.574	0.017	0.476	ns
ACB	EAS_34AISNP_PIMA	EAS_HDSNP	4.35592	127.713	2.69e-05	0.0007532	***
ACB	EAS_34AISNP_PIMA	EAS_WGS	4.52121	126.85	1.39e-05	0.0003892	***
ACB	EAS_446AISNP	EAS_55AISNP	-0.556331	158.243	0.579	1	ns
ACB	EAS_446AISNP	EAS_665AISNP	1.39269	180.236	0.165	1	ns
ACB	EAS_446AISNP	EAS_HDSNP	4.16175	166.638	5.05e-05	0.001414	**
ACB	EAS_446AISNP	EAS_WGS	4.40535	165.298	1.89e-05	0.0005292	***
ACB	EAS_55AISNP	EAS_665AISNP	1.57249	137.68	0.118	1	ns
ACB	EAS_55AISNP	EAS_HDSNP	3.46497	127.005	0.000724	0.020272	*
ACB	EAS_55AISNP	EAS_WGS	3.62669	126.159	0.000415	0.01162	*
ACB	EAS_665AISNP	EAS_HDSNP	3.12739	185.531	0.002	0.056	ns
ACB	EAS_665AISNP	EAS_WGS	3.40823	184.722	0.000803	0.022484	*
ACB	EAS_HDSNP	EAS_WGS	0.285554	189.962	0.776	1	ns
ACB	NAM_128AISNP	NAM_170AISNP	-0.114432	189.719	0.909	1	ns
ACB	NAM_128AISNP	NAM_34AISNP_PIMA	-1.23181	171.797	0.22	1	ns
ACB	NAM_128AISNP	NAM_446AISNP	1.89847	147.631	0.06	1	ns
ACB	NAM_128AISNP	NAM_55AISNP	-0.91997	162.951	0.359	1	ns
ACB	NAM_128AISNP	NAM_665AISNP	1.72044	147.436	0.088	1	ns
ACB	NAM_128AISNP	NAM_HDSNP	2.98724	110.565	0.003	0.084	ns
ACB	NAM_128AISNP	NAM_WGS	3.52371	105.322	0.000631	0.017668	*
ACB	NAM_170AISNP	NAM_34AISNP_PIMA	-1.15411	168.254	0.25	1	ns
ACB	NAM_170AISNP	NAM_446AISNP	2.09823	151.064	0.038	1	ns
ACB	NAM_170AISNP	NAM_55AISNP	-0.84284	159.295	0.401	1	ns
ACB	NAM_170AISNP	NAM_665AISNP	1.91504	150.863	0.057	1	ns
ACB	NAM_170AISNP	NAM_HDSNP	3.25328	111.793	0.002	0.056	ns
ACB	NAM_170AISNP	NAM_WGS	3.81493	106.143	0.000229	0.006412	**
ACB	NAM_34AISNP_PIMA	NAM_446AISNP	2.84738	123.554	0.005	0.14	ns
ACB	NAM_34AISNP_PIMA	NAM_55AISNP	0.206897	188.32	0.836	1	ns
ACB	NAM_34AISNP_PIMA	NAM_665AISNP	2.7126	123.433	0.008	0.224	ns
ACB	NAM_34AISNP_PIMA	NAM_HDSNP	3.65427	102.96	0.000408	0.011424	*
ACB	NAM_34AISNP_PIMA	NAM_WGS	4.03868	100.264	0.000105	0.00294	**
ACB	NAM_446AISNP	NAM_55AISNP	-2.35696	118.799	0.02	0.56	ns
ACB	NAM_446AISNP	NAM_665AISNP	-0.262865	189.999	0.793	1	ns
ACB	NAM_446AISNP	NAM_HDSNP	1.51771	143.245	0.131	1	ns
ACB	NAM_446AISNP	NAM_WGS	2.43064	128.165	0.016	0.448	ns
ACB	NAM_55AISNP	NAM_665AISNP	2.23274	118.697	0.027	0.756	ns
ACB	NAM_55AISNP	NAM_HDSNP	3.06068	101.59	0.003	0.084	ns
ACB	NAM_55AISNP	NAM_WGS	3.40574	99.3564	0.000953	0.026684	*
ACB	NAM_665AISNP	NAM_HDSNP	1.85007	143.43	0.066	1	ns
ACB	NAM_665AISNP	NAM_WGS	2.77768	128.304	0.006	0.168	ns
ACB	NAM_HDSNP	NAM_WGS	1.37923	182.381	0.17	1	ns
ASW	AFR_128AISNP	AFR_170AISNP	0.0779552	119.981	0.938	1	ns
ASW	AFR_128AISNP	AFR_34AISNP_PIMA	1.35493	118.958	0.178	1	ns
ASW	AFR_128AISNP	AFR_446AISNP	0.356162	119.897	0.722	1	ns
ASW	AFR_128AISNP	AFR_55AISNP	-0.0660438	119.661	0.947	1	ns
ASW	AFR_128AISNP	AFR_665AISNP	0.268737	119.922	0.789	1	ns
ASW	AFR_128AISNP	AFR_HDSNP	0.866688	119.801	0.388	1	ns
ASW	AFR_128AISNP	AFR_WGS	0.63939	119.843	0.524	1	ns
ASW	AFR_170AISNP	AFR_34AISNP_PIMA	1.27298	119.214	0.206	1	ns
ASW	AFR_170AISNP	AFR_446AISNP	0.274796	119.791	0.784	1	ns
ASW	AFR_170AISNP	AFR_55AISNP	-0.14153	119.801	0.888	1	ns
ASW	AFR_170AISNP	AFR_665AISNP	0.188085	119.828	0.851	1	ns
ASW	AFR_170AISNP	AFR_HDSNP	0.78154	119.661	0.436	1	ns
ASW	AFR_170AISNP	AFR_WGS	0.555911	119.717	0.579	1	ns
ASW	AFR_34AISNP_PIMA	AFR_446AISNP	-1.03412	118.225	0.303	1	ns
ASW	AFR_34AISNP_PIMA	AFR_55AISNP	-1.38471	119.803	0.169	1	ns
ASW	AFR_34AISNP_PIMA	AFR_665AISNP	-1.11488	118.331	0.267	1	ns
ASW	AFR_34AISNP_PIMA	AFR_HDSNP	-0.55606	117.889	0.579	1	ns
ASW	AFR_34AISNP_PIMA	AFR_WGS	-0.769193	118.026	0.443	1	ns
ASW	AFR_446AISNP	AFR_55AISNP	-0.413234	119.191	0.68	1	ns
ASW	AFR_446AISNP	AFR_665AISNP	-0.088056	119.998	0.93	1	ns
ASW	AFR_446AISNP	AFR_HDSNP	0.516248	119.984	0.607	1	ns
ASW	AFR_446AISNP	AFR_WGS	0.286285	119.994	0.775	1	ns
ASW	AFR_55AISNP	AFR_665AISNP	0.328143	119.264	0.743	1	ns
ASW	AFR_55AISNP	AFR_HDSNP	0.909693	118.954	0.365	1	ns
ASW	AFR_55AISNP	AFR_WGS	0.688703	119.052	0.492	1	ns
ASW	AFR_665AISNP	AFR_HDSNP	0.603804	119.972	0.547	1	ns
ASW	AFR_665AISNP	AFR_WGS	0.374091	119.986	0.709	1	ns
ASW	AFR_HDSNP	AFR_WGS	-0.230116	119.998	0.818	1	ns
ASW	EUR_128AISNP	EUR_170AISNP	-1.39029	119.297	0.167	1	ns
ASW	EUR_128AISNP	EUR_34AISNP_PIMA	-1.2929	117.652	0.199	1	ns
ASW	EUR_128AISNP	EUR_446AISNP	-1.13526	114.342	0.259	1	ns
ASW	EUR_128AISNP	EUR_55AISNP	-1.25002	119.992	0.214	1	ns
ASW	EUR_128AISNP	EUR_665AISNP	-1.58721	115.222	0.115	1	ns
ASW	EUR_128AISNP	EUR_HDSNP	-3.13904	114.741	0.002	0.056	ns
ASW	EUR_128AISNP	EUR_WGS	-2.88275	114.167	0.005	0.14	ns
ASW	EUR_170AISNP	EUR_34AISNP_PIMA	-0.0529635	114.666	0.958	1	ns
ASW	EUR_170AISNP	EUR_446AISNP	0.36225	117.42	0.718	1	ns
ASW	EUR_170AISNP	EUR_55AISNP	0.0873999	119.14	0.931	1	ns
ASW	EUR_170AISNP	EUR_665AISNP	-0.122671	118.039	0.903	1	ns
ASW	EUR_170AISNP	EUR_HDSNP	-1.73973	117.705	0.084	1	ns
ASW	EUR_170AISNP	EUR_WGS	-1.46469	117.293	0.146	1	ns
ASW	EUR_34AISNP_PIMA	EUR_446AISNP	0.371673	106.728	0.711	1	ns
ASW	EUR_34AISNP_PIMA	EUR_55AISNP	0.129256	117.909	0.897	1	ns
ASW	EUR_34AISNP_PIMA	EUR_665AISNP	-0.0516525	107.875	0.959	1	ns
ASW	EUR_34AISNP_PIMA	EUR_HDSNP	-1.46233	107.241	0.147	1	ns
ASW	EUR_34AISNP_PIMA	EUR_WGS	-1.22047	106.507	0.225	1	ns
ASW	EUR_446AISNP	EUR_55AISNP	-0.251288	113.956	0.802	1	ns
ASW	EUR_446AISNP	EUR_665AISNP	-0.521341	119.953	0.603	1	ns
ASW	EUR_446AISNP	EUR_HDSNP	-2.27459	119.991	0.025	0.7	ns
ASW	EUR_446AISNP	EUR_WGS	-1.98072	119.998	0.05	1	ns
ASW	EUR_55AISNP	EUR_665AISNP	-0.209064	114.86	0.835	1	ns
ASW	EUR_55AISNP	EUR_HDSNP	-1.74715	114.365	0.083	1	ns
ASW	EUR_55AISNP	EUR_WGS	-1.48533	113.778	0.14	1	ns
ASW	EUR_665AISNP	EUR_HDSNP	-1.73316	119.986	0.086	1	ns
ASW	EUR_665AISNP	EUR_WGS	-1.43872	119.934	0.153	1	ns
ASW	EUR_HDSNP	EUR_WGS	0.306858	119.981	0.759	1	ns
ASW	EAS_128AISNP	EAS_170AISNP	2.68699	82.6077	0.009	0.252	ns
ASW	EAS_128AISNP	EAS_34AISNP_PIMA	0.364775	115.622	0.716	1	ns
ASW	EAS_128AISNP	EAS_446AISNP	1.44885	89.7485	0.151	1	ns
ASW	EAS_128AISNP	EAS_55AISNP	3.19082	78.8657	0.002	0.056	ns
ASW	EAS_128AISNP	EAS_665AISNP	2.58524	75.9195	0.012	0.336	ns
ASW	EAS_128AISNP	EAS_HDSNP	4.05814	63.1861	0.000139	0.003892	**
ASW	EAS_128AISNP	EAS_WGS	4.14295	62.9766	0.000104	0.002912	**
ASW	EAS_170AISNP	EAS_34AISNP_PIMA	-2.64415	92.1114	0.01	0.28	ns
ASW	EAS_170AISNP	EAS_446AISNP	-1.92691	117.314	0.056	1	ns
ASW	EAS_170AISNP	EAS_55AISNP	0.837768	118.902	0.404	1	ns
ASW	EAS_170AISNP	EAS_665AISNP	-0.319495	116.111	0.75	1	ns
ASW	EAS_170AISNP	EAS_HDSNP	2.48993	76.0044	0.015	0.42	ns
ASW	EAS_170AISNP	EAS_WGS	2.67521	74.9853	0.009	0.252	ns
ASW	EAS_34AISNP_PIMA	EAS_446AISNP	1.19444	100.895	0.235	1	ns
ASW	EAS_34AISNP_PIMA	EAS_55AISNP	3.24543	87.1548	0.002	0.056	ns
ASW	EAS_34AISNP_PIMA	EAS_665AISNP	2.53701	83.1144	0.013	0.364	ns
ASW	EAS_34AISNP_PIMA	EAS_HDSNP	4.3478	64.7215	4.97e-05	0.0013916	**
ASW	EAS_34AISNP_PIMA	EAS_WGS	4.45174	64.4115	3.46e-05	0.0009688	***
ASW	EAS_446AISNP	EAS_55AISNP	2.7691	113.263	0.007	0.196	ns
ASW	EAS_446AISNP	EAS_665AISNP	1.77707	108.515	0.078	1	ns
ASW	EAS_446AISNP	EAS_HDSNP	4.59352	71.8958	1.81e-05	0.0005068	***
ASW	EAS_446AISNP	EAS_WGS	4.76024	71.1266	9.87e-06	0.00027636	***
ASW	EAS_55AISNP	EAS_665AISNP	-1.25681	119.068	0.211	1	ns
ASW	EAS_55AISNP	EAS_HDSNP	1.553	79.2437	0.124	1	ns
ASW	EAS_55AISNP	EAS_WGS	1.75119	78.0374	0.084	1	ns
ASW	EAS_665AISNP	EAS_HDSNP	3.37602	82.7235	0.001	0.028	*
ASW	EAS_665AISNP	EAS_WGS	3.6004	81.3286	0.000545	0.01526	*
ASW	EAS_HDSNP	EAS_WGS	0.363315	119.861	0.717	1	ns
ASW	NAM_128AISNP	NAM_170AISNP	-0.220894	118.833	0.826	1	ns
ASW	NAM_128AISNP	NAM_34AISNP_PIMA	-0.924175	119.313	0.357	1	ns
ASW	NAM_128AISNP	NAM_446AISNP	-0.297696	119.991	0.766	1	ns
ASW	NAM_128AISNP	NAM_55AISNP	-0.365799	118.864	0.715	1	ns
ASW	NAM_128AISNP	NAM_665AISNP	-0.298696	119.69	0.766	1	ns
ASW	NAM_128AISNP	NAM_HDSNP	-0.371743	119.209	0.711	1	ns
ASW	NAM_128AISNP	NAM_WGS	-0.343704	119.238	0.732	1	ns
ASW	NAM_170AISNP	NAM_34AISNP_PIMA	-0.667362	119.935	0.506	1	ns
ASW	NAM_170AISNP	NAM_446AISNP	-0.0607124	118.631	0.952	1	ns
ASW	NAM_170AISNP	NAM_55AISNP	-0.138053	120	0.89	1	ns
ASW	NAM_170AISNP	NAM_665AISNP	-0.0684891	119.72	0.946	1	ns
ASW	NAM_170AISNP	NAM_HDSNP	-0.141711	119.962	0.888	1	ns
ASW	NAM_170AISNP	NAM_WGS	-0.114805	119.955	0.909	1	ns
ASW	NAM_34AISNP_PIMA	NAM_446AISNP	0.641687	119.154	0.522	1	ns
ASW	NAM_34AISNP_PIMA	NAM_55AISNP	0.528164	119.942	0.598	1	ns
ASW	NAM_34AISNP_PIMA	NAM_665AISNP	0.614384	119.925	0.54	1	ns
ASW	NAM_34AISNP_PIMA	NAM_HDSNP	0.53002	119.996	0.597	1	ns
ASW	NAM_34AISNP_PIMA	NAM_WGS	0.557761	119.998	0.578	1	ns
ASW	NAM_446AISNP	NAM_55AISNP	-0.0845326	118.664	0.933	1	ns
ASW	NAM_446AISNP	NAM_665AISNP	-0.00993612	119.579	0.992	1	ns
ASW	NAM_446AISNP	NAM_HDSNP	-0.0879641	119.039	0.93	1	ns
ASW	NAM_446AISNP	NAM_WGS	-0.0595809	119.071	0.953	1	ns
ASW	NAM_55AISNP	NAM_665AISNP	0.0728212	119.735	0.942	1	ns
ASW	NAM_55AISNP	NAM_HDSNP	-0.00253229	119.968	0.998	1	ns
ASW	NAM_55AISNP	NAM_WGS	0.0244973	119.961	0.98	1	ns
ASW	NAM_665AISNP	NAM_HDSNP	-0.0760374	119.887	0.94	1	ns
ASW	NAM_665AISNP	NAM_WGS	-0.0484256	119.898	0.961	1	ns
ASW	NAM_HDSNP	NAM_WGS	0.0272566	120	0.978	1	ns
CLM	AFR_128AISNP	AFR_170AISNP	0.177005	185.808	0.86	1	ns
CLM	AFR_128AISNP	AFR_34AISNP_PIMA	-0.0134236	185.994	0.989	1	ns
CLM	AFR_128AISNP	AFR_446AISNP	-0.763568	185.688	0.446	1	ns
CLM	AFR_128AISNP	AFR_55AISNP	-0.226326	185.149	0.821	1	ns
CLM	AFR_128AISNP	AFR_665AISNP	-0.472506	185.204	0.637	1	ns
CLM	AFR_128AISNP	AFR_HDSNP	0.80138	181.955	0.424	1	ns
CLM	AFR_128AISNP	AFR_WGS	0.530601	182.329	0.596	1	ns
CLM	AFR_170AISNP	AFR_34AISNP_PIMA	-0.190109	185.732	0.849	1	ns
CLM	AFR_170AISNP	AFR_446AISNP	-0.956984	185.985	0.34	1	ns
CLM	AFR_170AISNP	AFR_55AISNP	-0.400402	184.167	0.689	1	ns
CLM	AFR_170AISNP	AFR_665AISNP	-0.663464	185.792	0.508	1	ns
CLM	AFR_170AISNP	AFR_HDSNP	0.625929	183.467	0.532	1	ns
CLM	AFR_170AISNP	AFR_WGS	0.350723	183.767	0.726	1	ns
CLM	AFR_34AISNP_PIMA	AFR_446AISNP	-0.747555	185.593	0.456	1	ns
CLM	AFR_34AISNP_PIMA	AFR_55AISNP	-0.212747	185.288	0.832	1	ns
CLM	AFR_34AISNP_PIMA	AFR_665AISNP	-0.457183	185.057	0.648	1	ns
CLM	AFR_34AISNP_PIMA	AFR_HDSNP	0.813078	181.648	0.417	1	ns
CLM	AFR_34AISNP_PIMA	AFR_WGS	0.543172	182.034	0.588	1	ns
CLM	AFR_446AISNP	AFR_55AISNP	0.505607	183.836	0.614	1	ns
CLM	AFR_446AISNP	AFR_665AISNP	0.30652	185.887	0.76	1	ns
CLM	AFR_446AISNP	AFR_HDSNP	1.64119	183.826	0.102	1	ns
CLM	AFR_446AISNP	AFR_WGS	1.36128	184.105	0.175	1	ns
CLM	AFR_55AISNP	AFR_665AISNP	-0.222086	182.778	0.824	1	ns
CLM	AFR_55AISNP	AFR_HDSNP	1.01125	177.802	0.313	1	ns
CLM	AFR_55AISNP	AFR_WGS	0.750548	178.309	0.454	1	ns
CLM	AFR_665AISNP	AFR_HDSNP	1.34031	184.686	0.182	1	ns
CLM	AFR_665AISNP	AFR_WGS	1.05757	184.903	0.292	1	ns
CLM	AFR_HDSNP	AFR_WGS	-0.290657	185.99	0.772	1	ns
CLM	EUR_128AISNP	EUR_170AISNP	-1.75105	185.914	0.082	1	ns
CLM	EUR_128AISNP	EUR_34AISNP_PIMA	-0.912211	178.466	0.363	1	ns
CLM	EUR_128AISNP	EUR_446AISNP	-1.08754	186	0.278	1	ns
CLM	EUR_128AISNP	EUR_55AISNP	-2.37308	180.474	0.019	0.532	ns
CLM	EUR_128AISNP	EUR_665AISNP	-1.64208	185.861	0.102	1	ns
CLM	EUR_128AISNP	EUR_HDSNP	-3.19293	185.117	0.002	0.056	ns
CLM	EUR_128AISNP	EUR_WGS	-3.09605	185.208	0.002	0.056	ns
CLM	EUR_170AISNP	EUR_34AISNP_PIMA	0.637438	176.961	0.525	1	ns
CLM	EUR_170AISNP	EUR_446AISNP	0.651065	185.906	0.516	1	ns
CLM	EUR_170AISNP	EUR_55AISNP	-0.806504	179.133	0.421	1	ns
CLM	EUR_170AISNP	EUR_665AISNP	0.115161	185.994	0.908	1	ns
CLM	EUR_170AISNP	EUR_HDSNP	-1.41767	185.579	0.158	1	ns
CLM	EUR_170AISNP	EUR_WGS	-1.32276	185.642	0.188	1	ns
CLM	EUR_34AISNP_PIMA	EUR_446AISNP	-0.0576019	178.527	0.954	1	ns
CLM	EUR_34AISNP_PIMA	EUR_55AISNP	-1.3105	185.814	0.192	1	ns
CLM	EUR_34AISNP_PIMA	EUR_665AISNP	-0.537609	176.541	0.592	1	ns
CLM	EUR_34AISNP_PIMA	EUR_HDSNP	-1.88952	173.301	0.06	1	ns
CLM	EUR_34AISNP_PIMA	EUR_WGS	-1.80607	173.6	0.073	1	ns
CLM	EUR_446AISNP	EUR_55AISNP	-1.38431	180.527	0.168	1	ns
CLM	EUR_446AISNP	EUR_665AISNP	-0.539045	185.852	0.591	1	ns
CLM	EUR_446AISNP	EUR_HDSNP	-2.06695	185.094	0.04	1	ns
CLM	EUR_446AISNP	EUR_WGS	-1.97206	185.186	0.05	1	ns
CLM	EUR_55AISNP	EUR_665AISNP	0.911588	178.754	0.363	1	ns
CLM	EUR_55AISNP	EUR_HDSNP	-0.443788	175.778	0.658	1	ns
CLM	EUR_55AISNP	EUR_WGS	-0.36065	176.056	0.719	1	ns
CLM	EUR_665AISNP	EUR_HDSNP	-1.53983	185.675	0.125	1	ns
CLM	EUR_665AISNP	EUR_WGS	-1.44441	185.73	0.15	1	ns
CLM	EUR_HDSNP	EUR_WGS	0.0946791	185.997	0.925	1	ns
CLM	EAS_128AISNP	EAS_170AISNP	3.68734	157.134	0.000312	0.008736	**
CLM	EAS_128AISNP	EAS_34AISNP_PIMA	1.20587	183.701	0.229	1	ns
CLM	EAS_128AISNP	EAS_446AISNP	4.46973	138.46	1.62e-05	0.0004536	***
CLM	EAS_128AISNP	EAS_55AISNP	3.52575	165.873	0.000546	0.015288	*
CLM	EAS_128AISNP	EAS_665AISNP	5.47809	120.814	2.38e-07	6.664e-06	****
CLM	EAS_128AISNP	EAS_HDSNP	8.61795	93.0793	1.7e-13	4.76e-12	****
CLM	EAS_128AISNP	EAS_WGS	8.5944	93.0798	1.91e-13	5.348e-12	****
CLM	EAS_170AISNP	EAS_34AISNP_PIMA	-2.50769	167.465	0.013	0.364	ns
CLM	EAS_170AISNP	EAS_446AISNP	0.807479	178.135	0.42	1	ns
CLM	EAS_170AISNP	EAS_55AISNP	-0.0732271	184.359	0.942	1	ns
CLM	EAS_170AISNP	EAS_665AISNP	2.0433	155.08	0.043	1	ns
CLM	EAS_170AISNP	EAS_HDSNP	6.72749	93.1983	1.38e-09	3.864e-08	****
CLM	EAS_170AISNP	EAS_WGS	6.69025	93.1996	1.64e-09	4.592e-08	****
CLM	EAS_34AISNP_PIMA	EAS_446AISNP	3.30466	147.925	0.001	0.028	*
CLM	EAS_34AISNP_PIMA	EAS_55AISNP	2.36403	175.382	0.019	0.532	ns
CLM	EAS_34AISNP_PIMA	EAS_665AISNP	4.37172	127.375	2.53e-05	0.0007084	***
CLM	EAS_34AISNP_PIMA	EAS_HDSNP	7.83298	93.0993	7.51e-12	2.1028e-10	****
CLM	EAS_34AISNP_PIMA	EAS_WGS	7.80663	93.1	8.53e-12	2.3884e-10	****
CLM	EAS_446AISNP	EAS_55AISNP	-0.840703	170.778	0.402	1	ns
CLM	EAS_446AISNP	EAS_665AISNP	1.34104	174.148	0.182	1	ns
CLM	EAS_446AISNP	EAS_HDSNP	7.04077	93.3038	3.19e-10	8.932e-09	****
CLM	EAS_446AISNP	EAS_WGS	6.99469	93.3058	3.96e-10	1.1088e-08	****
CLM	EAS_55AISNP	EAS_665AISNP	1.99108	146.53	0.048	1	ns
CLM	EAS_55AISNP	EAS_HDSNP	6.21954	93.1641	1.4e-08	3.92e-07	****
CLM	EAS_55AISNP	EAS_WGS	6.18567	93.1652	1.63e-08	4.564e-07	****
CLM	EAS_665AISNP	EAS_HDSNP	6.98776	93.5182	4.06e-10	1.1368e-08	****
CLM	EAS_665AISNP	EAS_WGS	6.9276	93.5217	5.37e-10	1.5036e-08	****
CLM	EAS_HDSNP	EAS_WGS	-0.804879	185.998	0.422	1	ns
CLM	NAM_128AISNP	NAM_170AISNP	-0.985675	185.498	0.326	1	ns
CLM	NAM_128AISNP	NAM_34AISNP_PIMA	0.166408	180.513	0.868	1	ns
CLM	NAM_128AISNP	NAM_446AISNP	-1.51931	185.788	0.13	1	ns
CLM	NAM_128AISNP	NAM_55AISNP	0.472294	183.545	0.637	1	ns
CLM	NAM_128AISNP	NAM_665AISNP	-1.71565	184.786	0.088	1	ns
CLM	NAM_128AISNP	NAM_HDSNP	-2.83453	181.827	0.005	0.14	ns
CLM	NAM_128AISNP	NAM_WGS	-2.72565	181.84	0.007	0.196	ns
CLM	NAM_170AISNP	NAM_34AISNP_PIMA	1.06152	177.089	0.29	1	ns
CLM	NAM_170AISNP	NAM_446AISNP	-0.556619	185.938	0.578	1	ns
CLM	NAM_170AISNP	NAM_55AISNP	1.40712	180.973	0.161	1	ns
CLM	NAM_170AISNP	NAM_665AISNP	-0.736419	185.842	0.462	1	ns
CLM	NAM_170AISNP	NAM_HDSNP	-1.85695	184.149	0.065	1	ns
CLM	NAM_170AISNP	NAM_WGS	-1.74494	184.158	0.083	1	ns
CLM	NAM_34AISNP_PIMA	NAM_446AISNP	-1.54518	178.363	0.124	1	ns
CLM	NAM_34AISNP_PIMA	NAM_55AISNP	0.275455	185.335	0.783	1	ns
CLM	NAM_34AISNP_PIMA	NAM_665AISNP	-1.71985	174.908	0.087	1	ns
CLM	NAM_34AISNP_PIMA	NAM_HDSNP	-2.71852	168.972	0.007	0.196	ns
CLM	NAM_34AISNP_PIMA	NAM_WGS	-2.62091	168.994	0.01	0.28	ns
CLM	NAM_446AISNP	NAM_55AISNP	1.90525	181.967	0.058	1	ns
CLM	NAM_446AISNP	NAM_665AISNP	-0.164954	185.584	0.869	1	ns
CLM	NAM_446AISNP	NAM_HDSNP	-1.25492	183.433	0.211	1	ns
CLM	NAM_446AISNP	NAM_WGS	-1.14411	183.444	0.254	1	ns
CLM	NAM_55AISNP	NAM_665AISNP	-2.09466	179.195	0.038	1	ns
CLM	NAM_55AISNP	NAM_HDSNP	-3.14497	174.006	0.002	0.056	ns
CLM	NAM_55AISNP	NAM_WGS	-3.04346	174.026	0.003	0.084	ns
CLM	NAM_665AISNP	NAM_HDSNP	-1.11299	185.059	0.267	1	ns
CLM	NAM_665AISNP	NAM_WGS	-0.999274	185.065	0.319	1	ns
CLM	NAM_HDSNP	NAM_WGS	0.117865	186	0.906	1	ns
MXL	AFR_128AISNP	AFR_170AISNP	0.957686	118.769	0.34	1	ns
MXL	AFR_128AISNP	AFR_34AISNP_PIMA	0.504619	125.944	0.615	1	ns
MXL	AFR_128AISNP	AFR_446AISNP	1.69839	91.5496	0.093	1	ns
MXL	AFR_128AISNP	AFR_55AISNP	0.883106	124.776	0.379	1	ns
MXL	AFR_128AISNP	AFR_665AISNP	1.52393	89.7436	0.131	1	ns
MXL	AFR_128AISNP	AFR_HDSNP	2.85455	78.9282	0.005	0.14	ns
MXL	AFR_128AISNP	AFR_WGS	2.50522	80.0998	0.014	0.392	ns
MXL	AFR_170AISNP	AFR_34AISNP_PIMA	-0.383096	117.648	0.702	1	ns
MXL	AFR_170AISNP	AFR_446AISNP	0.738064	106.176	0.462	1	ns
MXL	AFR_170AISNP	AFR_55AISNP	-0.0181514	123.176	0.986	1	ns
MXL	AFR_170AISNP	AFR_665AISNP	0.519248	103.9	0.605	1	ns
MXL	AFR_170AISNP	AFR_HDSNP	2.12561	88.6391	0.036	1	ns
MXL	AFR_170AISNP	AFR_WGS	1.69425	90.4078	0.094	1	ns
MXL	AFR_34AISNP_PIMA	AFR_446AISNP	1.03276	90.4914	0.304	1	ns
MXL	AFR_34AISNP_PIMA	AFR_55AISNP	0.344374	124.216	0.731	1	ns
MXL	AFR_34AISNP_PIMA	AFR_665AISNP	0.8567	88.7377	0.394	1	ns
MXL	AFR_34AISNP_PIMA	AFR_HDSNP	2.13521	78.2906	0.036	1	ns
MXL	AFR_34AISNP_PIMA	AFR_WGS	1.79552	79.4187	0.076	1	ns
MXL	AFR_446AISNP	AFR_55AISNP	-0.679731	96.9266	0.498	1	ns
MXL	AFR_446AISNP	AFR_665AISNP	-0.302613	125.834	0.763	1	ns
MXL	AFR_446AISNP	AFR_HDSNP	1.88145	115.482	0.062	1	ns
MXL	AFR_446AISNP	AFR_WGS	1.27198	117.556	0.206	1	ns
MXL	AFR_55AISNP	AFR_665AISNP	0.483662	94.8867	0.63	1	ns
MXL	AFR_55AISNP	AFR_HDSNP	1.89064	82.2768	0.062	1	ns
MXL	AFR_55AISNP	AFR_WGS	1.5136	83.6694	0.134	1	ns
MXL	AFR_665AISNP	AFR_HDSNP	2.27311	117.533	0.025	0.7	ns
MXL	AFR_665AISNP	AFR_WGS	1.64367	119.462	0.103	1	ns
MXL	AFR_HDSNP	AFR_WGS	-0.696093	125.83	0.488	1	ns
MXL	EUR_128AISNP	EUR_170AISNP	-1.03733	125.979	0.302	1	ns
MXL	EUR_128AISNP	EUR_34AISNP_PIMA	-0.286529	125.666	0.775	1	ns
MXL	EUR_128AISNP	EUR_446AISNP	-1.12901	125.88	0.261	1	ns
MXL	EUR_128AISNP	EUR_55AISNP	-1.03633	125.79	0.302	1	ns
MXL	EUR_128AISNP	EUR_665AISNP	-1.31539	125.915	0.191	1	ns
MXL	EUR_128AISNP	EUR_HDSNP	-2.32329	125.959	0.022	0.616	ns
MXL	EUR_128AISNP	EUR_WGS	-2.24449	125.962	0.026	0.728	ns
MXL	EUR_170AISNP	EUR_34AISNP_PIMA	0.725808	125.812	0.469	1	ns
MXL	EUR_170AISNP	EUR_446AISNP	-0.0685088	125.76	0.945	1	ns
MXL	EUR_170AISNP	EUR_55AISNP	-0.0137379	125.901	0.989	1	ns
MXL	EUR_170AISNP	EUR_665AISNP	-0.256097	125.81	0.798	1	ns
MXL	EUR_170AISNP	EUR_HDSNP	-1.26145	125.879	0.209	1	ns
MXL	EUR_170AISNP	EUR_WGS	-1.1836	125.885	0.239	1	ns
MXL	EUR_34AISNP_PIMA	EUR_446AISNP	-0.807982	125.154	0.421	1	ns
MXL	EUR_34AISNP_PIMA	EUR_55AISNP	-0.729433	125.986	0.467	1	ns
MXL	EUR_34AISNP_PIMA	EUR_665AISNP	-0.990144	125.248	0.324	1	ns
MXL	EUR_34AISNP_PIMA	EUR_HDSNP	-1.9726	125.393	0.051	1	ns
MXL	EUR_34AISNP_PIMA	EUR_WGS	-1.89605	125.407	0.06	1	ns
MXL	EUR_446AISNP	EUR_55AISNP	0.0534748	125.357	0.957	1	ns
MXL	EUR_446AISNP	EUR_665AISNP	-0.191966	125.997	0.848	1	ns
MXL	EUR_446AISNP	EUR_HDSNP	-1.21998	125.98	0.225	1	ns
MXL	EUR_446AISNP	EUR_WGS	-1.1404	125.977	0.256	1	ns
MXL	EUR_55AISNP	EUR_665AISNP	-0.238352	125.439	0.812	1	ns
MXL	EUR_55AISNP	EUR_HDSNP	-1.22917	125.563	0.221	1	ns
MXL	EUR_55AISNP	EUR_WGS	-1.15247	125.576	0.251	1	ns
MXL	EUR_665AISNP	EUR_HDSNP	-1.02634	125.992	0.307	1	ns
MXL	EUR_665AISNP	EUR_WGS	-0.947033	125.99	0.345	1	ns
MXL	EUR_HDSNP	EUR_WGS	0.0785713	126	0.937	1	ns
MXL	EAS_128AISNP	EAS_170AISNP	3.08945	107.023	0.003	0.084	ns
MXL	EAS_128AISNP	EAS_34AISNP_PIMA	1.85142	123.289	0.066	1	ns
MXL	EAS_128AISNP	EAS_446AISNP	3.75081	104.794	0.000289	0.008092	**
MXL	EAS_128AISNP	EAS_55AISNP	3.03852	116.564	0.003	0.084	ns
MXL	EAS_128AISNP	EAS_665AISNP	4.81392	82.7063	6.59e-06	0.00018452	***
MXL	EAS_128AISNP	EAS_HDSNP	7.09672	65.1009	1.16e-09	3.248e-08	****
MXL	EAS_128AISNP	EAS_WGS	7.00561	64.6864	1.73e-09	4.844e-08	****
MXL	EAS_170AISNP	EAS_34AISNP_PIMA	-1.13969	116.165	0.257	1	ns
MXL	EAS_170AISNP	EAS_446AISNP	0.834517	125.842	0.406	1	ns
MXL	EAS_170AISNP	EAS_55AISNP	0.128696	123.037	0.898	1	ns
MXL	EAS_170AISNP	EAS_665AISNP	2.01801	105.958	0.046	1	ns
MXL	EAS_170AISNP	EAS_HDSNP	5.36032	68.1502	1.07e-06	2.996e-05	****
MXL	EAS_170AISNP	EAS_WGS	5.22198	67.1362	1.87e-06	5.236e-05	****
MXL	EAS_34AISNP_PIMA	EAS_446AISNP	1.85288	114.089	0.066	1	ns
MXL	EAS_34AISNP_PIMA	EAS_55AISNP	1.18292	123.502	0.239	1	ns
MXL	EAS_34AISNP_PIMA	EAS_665AISNP	2.88719	89.0342	0.005	0.14	ns
MXL	EAS_34AISNP_PIMA	EAS_HDSNP	5.41103	65.8319	9.41e-07	2.6348e-05	****
MXL	EAS_34AISNP_PIMA	EAS_WGS	5.30392	65.2734	1.45e-06	4.06e-05	****
MXL	EAS_446AISNP	EAS_55AISNP	-0.634339	121.628	0.527	1	ns
MXL	EAS_446AISNP	EAS_665AISNP	1.06206	108.192	0.291	1	ns
MXL	EAS_446AISNP	EAS_HDSNP	4.36981	68.5276	4.32e-05	0.0012096	**
MXL	EAS_446AISNP	EAS_WGS	4.22324	67.4397	7.38e-05	0.0020664	**
MXL	EAS_55AISNP	EAS_665AISNP	1.64604	96.5096	0.103	1	ns
MXL	EAS_55AISNP	EAS_HDSNP	4.44162	66.7695	3.44e-05	0.0009632	***
MXL	EAS_55AISNP	EAS_WGS	4.31762	66.0265	5.41e-05	0.0015148	**
MXL	EAS_665AISNP	EAS_HDSNP	4.68106	75.9597	1.22e-05	0.0003416	***
MXL	EAS_665AISNP	EAS_WGS	4.47738	73.4416	2.72e-05	0.0007616	***
MXL	EAS_HDSNP	EAS_WGS	-0.595824	124.507	0.552	1	ns
MXL	NAM_128AISNP	NAM_170AISNP	-0.776584	125.813	0.439	1	ns
MXL	NAM_128AISNP	NAM_34AISNP_PIMA	-0.87757	125.945	0.382	1	ns
MXL	NAM_128AISNP	NAM_446AISNP	-1.11409	125.909	0.267	1	ns
MXL	NAM_128AISNP	NAM_55AISNP	-0.792211	125.966	0.43	1	ns
MXL	NAM_128AISNP	NAM_665AISNP	-1.25353	125.957	0.212	1	ns
MXL	NAM_128AISNP	NAM_HDSNP	-1.41923	125.295	0.158	1	ns
MXL	NAM_128AISNP	NAM_WGS	-1.38223	125.237	0.169	1	ns
MXL	NAM_170AISNP	NAM_34AISNP_PIMA	-0.109712	125.961	0.913	1	ns
MXL	NAM_170AISNP	NAM_446AISNP	-0.369141	125.462	0.713	1	ns
MXL	NAM_170AISNP	NAM_55AISNP	-0.0371225	125.622	0.97	1	ns
MXL	NAM_170AISNP	NAM_665AISNP	-0.493937	125.949	0.622	1	ns
MXL	NAM_170AISNP	NAM_HDSNP	-0.642108	125.832	0.522	1	ns
MXL	NAM_170AISNP	NAM_WGS	-0.603244	125.803	0.547	1	ns
MXL	NAM_34AISNP_PIMA	NAM_446AISNP	-0.259957	125.712	0.795	1	ns
MXL	NAM_34AISNP_PIMA	NAM_55AISNP	0.0698999	125.825	0.944	1	ns
MXL	NAM_34AISNP_PIMA	NAM_665AISNP	-0.381021	125.999	0.704	1	ns
MXL	NAM_34AISNP_PIMA	NAM_HDSNP	-0.524548	125.632	0.601	1	ns
MXL	NAM_34AISNP_PIMA	NAM_WGS	-0.485864	125.589	0.628	1	ns
MXL	NAM_446AISNP	NAM_55AISNP	0.323563	125.986	0.747	1	ns
MXL	NAM_446AISNP	NAM_665AISNP	-0.11216	125.741	0.911	1	ns
MXL	NAM_446AISNP	NAM_HDSNP	-0.244623	124.709	0.807	1	ns
MXL	NAM_446AISNP	NAM_WGS	-0.206525	124.632	0.837	1	ns
MXL	NAM_55AISNP	NAM_665AISNP	-0.443689	125.848	0.658	1	ns
MXL	NAM_55AISNP	NAM_HDSNP	-0.585859	124.96	0.559	1	ns
MXL	NAM_55AISNP	NAM_WGS	-0.548013	124.891	0.585	1	ns
MXL	NAM_665AISNP	NAM_HDSNP	-0.132696	125.598	0.895	1	ns
MXL	NAM_665AISNP	NAM_WGS	-0.0934969	125.554	0.926	1	ns
MXL	NAM_HDSNP	NAM_WGS	0.0405574	125.999	0.968	1	ns
PEL	AFR_128AISNP	AFR_170AISNP	0.87525	167.826	0.383	1	ns
PEL	AFR_128AISNP	AFR_34AISNP_PIMA	1.82205	167.708	0.07	1	ns
PEL	AFR_128AISNP	AFR_446AISNP	1.8082	166.244	0.072	1	ns
PEL	AFR_128AISNP	AFR_55AISNP	1.01225	167.587	0.313	1	ns
PEL	AFR_128AISNP	AFR_665AISNP	1.67635	166.878	0.096	1	ns
PEL	AFR_128AISNP	AFR_HDSNP	2.87622	159.831	0.005	0.14	ns
PEL	AFR_128AISNP	AFR_WGS	2.71435	161.579	0.007	0.196	ns
PEL	AFR_170AISNP	AFR_34AISNP_PIMA	0.958499	167.985	0.339	1	ns
PEL	AFR_170AISNP	AFR_446AISNP	0.919491	167.162	0.359	1	ns
PEL	AFR_170AISNP	AFR_55AISNP	0.175049	166.884	0.861	1	ns
PEL	AFR_170AISNP	AFR_665AISNP	0.793772	167.583	0.428	1	ns
PEL	AFR_170AISNP	AFR_HDSNP	1.96019	161.829	0.052	1	ns
PEL	AFR_170AISNP	AFR_WGS	1.80502	163.378	0.073	1	ns
PEL	AFR_34AISNP_PIMA	AFR_446AISNP	-0.0680221	167.37	0.946	1	ns
PEL	AFR_34AISNP_PIMA	AFR_55AISNP	-0.742313	166.614	0.459	1	ns
PEL	AFR_34AISNP_PIMA	AFR_665AISNP	-0.184626	167.726	0.854	1	ns
PEL	AFR_34AISNP_PIMA	AFR_HDSNP	0.922428	162.375	0.358	1	ns
PEL	AFR_34AISNP_PIMA	AFR_WGS	0.778219	163.86	0.438	1	ns
PEL	AFR_446AISNP	AFR_55AISNP	-0.697944	164.222	0.486	1	ns
PEL	AFR_446AISNP	AFR_665AISNP	-0.120971	167.926	0.904	1	ns
PEL	AFR_446AISNP	AFR_HDSNP	1.03028	165.365	0.304	1	ns
PEL	AFR_446AISNP	AFR_WGS	0.879255	166.383	0.381	1	ns
PEL	AFR_55AISNP	AFR_665AISNP	0.580087	165.161	0.563	1	ns
PEL	AFR_55AISNP	AFR_HDSNP	1.67367	156.373	0.096	1	ns
PEL	AFR_55AISNP	AFR_WGS	1.52997	158.371	0.128	1	ns
PEL	AFR_665AISNP	AFR_HDSNP	1.14627	164.455	0.253	1	ns
PEL	AFR_665AISNP	AFR_WGS	0.995747	165.642	0.321	1	ns
PEL	AFR_HDSNP	AFR_WGS	-0.147686	167.868	0.883	1	ns
PEL	EUR_128AISNP	EUR_170AISNP	-1.48938	165.11	0.138	1	ns
PEL	EUR_128AISNP	EUR_34AISNP_PIMA	-3.18911	159.957	0.002	0.056	ns
PEL	EUR_128AISNP	EUR_446AISNP	-1.71991	166.061	0.087	1	ns
PEL	EUR_128AISNP	EUR_55AISNP	-2.3892	158.659	0.018	0.504	ns
PEL	EUR_128AISNP	EUR_665AISNP	-2.04005	165.81	0.043	1	ns
PEL	EUR_128AISNP	EUR_HDSNP	-3.18729	164.357	0.002	0.056	ns
PEL	EUR_128AISNP	EUR_WGS	-3.13947	164.493	0.002	0.056	ns
PEL	EUR_170AISNP	EUR_34AISNP_PIMA	-1.68401	166.506	0.094	1	ns
PEL	EUR_170AISNP	EUR_446AISNP	-0.196891	167.898	0.844	1	ns
PEL	EUR_170AISNP	EUR_55AISNP	-0.944675	165.845	0.346	1	ns
PEL	EUR_170AISNP	EUR_665AISNP	-0.502962	167.948	0.616	1	ns
PEL	EUR_170AISNP	EUR_HDSNP	-1.61085	167.952	0.109	1	ns
PEL	EUR_170AISNP	EUR_WGS	-1.56322	167.967	0.12	1	ns
PEL	EUR_34AISNP_PIMA	EUR_446AISNP	1.51551	165.651	0.132	1	ns
PEL	EUR_34AISNP_PIMA	EUR_55AISNP	0.690045	167.936	0.491	1	ns
PEL	EUR_34AISNP_PIMA	EUR_665AISNP	1.21924	165.912	0.224	1	ns
PEL	EUR_34AISNP_PIMA	EUR_HDSNP	0.137181	166.985	0.891	1	ns
PEL	EUR_34AISNP_PIMA	EUR_WGS	0.185001	166.908	0.853	1	ns
PEL	EUR_446AISNP	EUR_55AISNP	-0.769821	164.851	0.443	1	ns
PEL	EUR_446AISNP	EUR_665AISNP	-0.310561	167.992	0.757	1	ns
PEL	EUR_446AISNP	EUR_HDSNP	-1.43504	167.711	0.153	1	ns
PEL	EUR_446AISNP	EUR_WGS	-1.38659	167.751	0.167	1	ns
PEL	EUR_55AISNP	EUR_665AISNP	0.479064	165.15	0.633	1	ns
PEL	EUR_55AISNP	EUR_HDSNP	-0.580161	166.425	0.563	1	ns
PEL	EUR_55AISNP	EUR_WGS	-0.533796	166.33	0.594	1	ns
PEL	EUR_665AISNP	EUR_HDSNP	-1.12614	167.8	0.262	1	ns
PEL	EUR_665AISNP	EUR_WGS	-1.07738	167.832	0.283	1	ns
PEL	EUR_HDSNP	EUR_WGS	0.0496137	167.999	0.96	1	ns
PEL	EAS_128AISNP	EAS_170AISNP	2.11701	158.751	0.036	1	ns
PEL	EAS_128AISNP	EAS_34AISNP_PIMA	-0.304585	167.994	0.761	1	ns
PEL	EAS_128AISNP	EAS_446AISNP	2.64695	140.577	0.009	0.252	ns
PEL	EAS_128AISNP	EAS_55AISNP	1.44754	165.307	0.15	1	ns
PEL	EAS_128AISNP	EAS_665AISNP	3.18968	137.433	0.002	0.056	ns
PEL	EAS_128AISNP	EAS_HDSNP	4.97146	118.41	2.27e-06	6.356e-05	****
PEL	EAS_128AISNP	EAS_WGS	4.96482	118.606	2.33e-06	6.524e-05	****
PEL	EAS_170AISNP	EAS_34AISNP_PIMA	-2.46446	159.155	0.015	0.42	ns
PEL	EAS_170AISNP	EAS_446AISNP	0.430883	159.96	0.667	1	ns
PEL	EAS_170AISNP	EAS_55AISNP	-0.645284	165.718	0.52	1	ns
PEL	EAS_170AISNP	EAS_665AISNP	1.0471	157.377	0.297	1	ns
PEL	EAS_170AISNP	EAS_HDSNP	3.07217	136.445	0.003	0.084	ns
PEL	EAS_170AISNP	EAS_WGS	3.06496	136.702	0.003	0.084	ns
PEL	EAS_34AISNP_PIMA	EAS_446AISNP	3.02455	141.077	0.003	0.084	ns
PEL	EAS_34AISNP_PIMA	EAS_55AISNP	1.77597	165.545	0.078	1	ns
PEL	EAS_34AISNP_PIMA	EAS_665AISNP	3.57372	137.926	0.000486	0.013608	*
PEL	EAS_34AISNP_PIMA	EAS_HDSNP	5.38762	118.786	3.67e-07	1.0276e-05	****
PEL	EAS_34AISNP_PIMA	EAS_WGS	5.3807	118.985	3.77e-07	1.0556e-05	****
PEL	EAS_446AISNP	EAS_55AISNP	-1.10435	151.25	0.271	1	ns
PEL	EAS_446AISNP	EAS_665AISNP	0.695474	167.76	0.488	1	ns
PEL	EAS_446AISNP	EAS_HDSNP	3.04355	155.156	0.003	0.084	ns
PEL	EAS_446AISNP	EAS_WGS	3.03464	155.392	0.003	0.084	ns
PEL	EAS_55AISNP	EAS_665AISNP	1.68257	148.154	0.095	1	ns
PEL	EAS_55AISNP	EAS_HDSNP	3.57215	127.207	0.000501	0.014028	*
PEL	EAS_55AISNP	EAS_WGS	3.56542	127.44	0.000512	0.014336	*
PEL	EAS_665AISNP	EAS_HDSNP	2.32403	157.919	0.021	0.588	ns
PEL	EAS_665AISNP	EAS_WGS	2.31566	158.138	0.022	0.616	ns
PEL	EAS_HDSNP	EAS_WGS	-0.00653467	167.998	0.995	1	ns
PEL	NAM_128AISNP	NAM_170AISNP	-0.435206	167.478	0.664	1	ns
PEL	NAM_128AISNP	NAM_34AISNP_PIMA	1.88755	167.597	0.061	1	ns
PEL	NAM_128AISNP	NAM_446AISNP	-0.839021	167.709	0.403	1	ns
PEL	NAM_128AISNP	NAM_55AISNP	0.616848	167.843	0.538	1	ns
PEL	NAM_128AISNP	NAM_665AISNP	-0.813026	167.49	0.417	1	ns
PEL	NAM_128AISNP	NAM_HDSNP	-1.09965	167.767	0.273	1	ns
PEL	NAM_128AISNP	NAM_WGS	-1.08705	167.836	0.279	1	ns
PEL	NAM_170AISNP	NAM_34AISNP_PIMA	2.36066	166.182	0.019	0.532	ns
PEL	NAM_170AISNP	NAM_446AISNP	-0.418422	167.966	0.676	1	ns
PEL	NAM_170AISNP	NAM_55AISNP	1.06141	166.758	0.29	1	ns
PEL	NAM_170AISNP	NAM_665AISNP	-0.388954	168	0.698	1	ns
PEL	NAM_170AISNP	NAM_HDSNP	-0.687394	167.942	0.493	1	ns
PEL	NAM_170AISNP	NAM_WGS	-0.675606	167.898	0.5	1	ns
PEL	NAM_34AISNP_PIMA	NAM_446AISNP	-2.74183	166.634	0.007	0.196	ns
PEL	NAM_34AISNP_PIMA	NAM_55AISNP	-1.25783	167.943	0.21	1	ns
PEL	NAM_34AISNP_PIMA	NAM_665AISNP	-2.72804	166.204	0.007	0.196	ns
PEL	NAM_34AISNP_PIMA	NAM_HDSNP	-2.99198	166.762	0.003	0.084	ns
PEL	NAM_34AISNP_PIMA	NAM_WGS	-2.97457	166.927	0.003	0.084	ns
PEL	NAM_446AISNP	NAM_55AISNP	1.45471	167.129	0.148	1	ns
PEL	NAM_446AISNP	NAM_665AISNP	0.0321012	167.969	0.974	1	ns
PEL	NAM_446AISNP	NAM_HDSNP	-0.268023	167.997	0.789	1	ns
PEL	NAM_446AISNP	NAM_WGS	-0.2576	167.982	0.797	1	ns
PEL	NAM_55AISNP	NAM_665AISNP	-1.4329	166.777	0.154	1	ns
PEL	NAM_55AISNP	NAM_HDSNP	-1.70994	167.231	0.089	1	ns
PEL	NAM_55AISNP	NAM_WGS	-1.69587	167.361	0.092	1	ns
PEL	NAM_665AISNP	NAM_HDSNP	-0.301853	167.946	0.763	1	ns
PEL	NAM_665AISNP	NAM_WGS	-0.291251	167.904	0.771	1	ns
PEL	NAM_HDSNP	NAM_WGS	0.00959096	167.994	0.992	1	ns
PUR	AFR_128AISNP	AFR_170AISNP	0.441076	205.79	0.66	1	ns
PUR	AFR_128AISNP	AFR_34AISNP_PIMA	0.0553306	202.223	0.956	1	ns
PUR	AFR_128AISNP	AFR_446AISNP	0.25192	199.482	0.801	1	ns
PUR	AFR_128AISNP	AFR_55AISNP	0.716193	205.77	0.475	1	ns
PUR	AFR_128AISNP	AFR_665AISNP	0.286604	199.764	0.775	1	ns
PUR	AFR_128AISNP	AFR_HDSNP	1.34841	198.821	0.179	1	ns
PUR	AFR_128AISNP	AFR_WGS	1.10958	198.691	0.269	1	ns
PUR	AFR_170AISNP	AFR_34AISNP_PIMA	-0.352852	200.351	0.725	1	ns
PUR	AFR_170AISNP	AFR_446AISNP	-0.224017	201.488	0.823	1	ns
PUR	AFR_170AISNP	AFR_55AISNP	0.293752	205.125	0.769	1	ns
PUR	AFR_170AISNP	AFR_665AISNP	-0.187837	201.728	0.851	1	ns
PUR	AFR_170AISNP	AFR_HDSNP	0.891353	200.921	0.374	1	ns
PUR	AFR_170AISNP	AFR_WGS	0.64765	200.808	0.518	1	ns
PUR	AFR_34AISNP_PIMA	AFR_446AISNP	0.171841	187.964	0.864	1	ns
PUR	AFR_34AISNP_PIMA	AFR_55AISNP	0.612459	203.807	0.541	1	ns
PUR	AFR_34AISNP_PIMA	AFR_665AISNP	0.203835	188.368	0.839	1	ns
PUR	AFR_34AISNP_PIMA	AFR_HDSNP	1.17734	187.038	0.241	1	ns
PUR	AFR_34AISNP_PIMA	AFR_WGS	0.958096	186.858	0.339	1	ns
PUR	AFR_446AISNP	AFR_55AISNP	0.528964	197.069	0.597	1	ns
PUR	AFR_446AISNP	AFR_665AISNP	0.0387868	205.996	0.969	1	ns
PUR	AFR_446AISNP	AFR_HDSNP	1.21139	205.981	0.227	1	ns
PUR	AFR_446AISNP	AFR_WGS	0.947243	205.973	0.345	1	ns
PUR	AFR_55AISNP	AFR_665AISNP	-0.493658	197.39	0.622	1	ns
PUR	AFR_55AISNP	AFR_HDSNP	0.542695	196.323	0.588	1	ns
PUR	AFR_55AISNP	AFR_WGS	0.308037	196.177	0.758	1	ns
PUR	AFR_665AISNP	AFR_HDSNP	1.16984	205.961	0.243	1	ns
PUR	AFR_665AISNP	AFR_WGS	0.906214	205.95	0.366	1	ns
PUR	AFR_HDSNP	AFR_WGS	-0.266539	205.999	0.79	1	ns
PUR	EUR_128AISNP	EUR_170AISNP	-1.47425	205.929	0.142	1	ns
PUR	EUR_128AISNP	EUR_34AISNP_PIMA	0.712784	190.501	0.477	1	ns
PUR	EUR_128AISNP	EUR_446AISNP	-2.21827	203.908	0.028	0.784	ns
PUR	EUR_128AISNP	EUR_55AISNP	-0.687242	196.985	0.493	1	ns
PUR	EUR_128AISNP	EUR_665AISNP	-2.40336	203.882	0.017	0.476	ns
PUR	EUR_128AISNP	EUR_HDSNP	-4.52331	199.515	1.04e-05	0.0002912	***
PUR	EUR_128AISNP	EUR_WGS	-4.38201	199.274	1.9e-05	0.000532	***
PUR	EUR_170AISNP	EUR_34AISNP_PIMA	1.96057	188.764	0.051	1	ns
PUR	EUR_170AISNP	EUR_446AISNP	-0.692283	204.594	0.49	1	ns
PUR	EUR_170AISNP	EUR_55AISNP	0.612284	195.517	0.541	1	ns
PUR	EUR_170AISNP	EUR_665AISNP	-0.878798	204.572	0.381	1	ns
PUR	EUR_170AISNP	EUR_HDSNP	-2.96837	200.713	0.003	0.084	ns
PUR	EUR_170AISNP	EUR_WGS	-2.82328	200.492	0.005	0.14	ns
PUR	EUR_34AISNP_PIMA	EUR_446AISNP	-2.58633	180.524	0.011	0.308	ns
PUR	EUR_34AISNP_PIMA	EUR_55AISNP	-1.25177	204.819	0.212	1	ns
PUR	EUR_34AISNP_PIMA	EUR_665AISNP	-2.74057	180.457	0.007	0.196	ns
PUR	EUR_34AISNP_PIMA	EUR_HDSNP	-4.4847	172.236	1.33e-05	0.0003724	***
PUR	EUR_34AISNP_PIMA	EUR_WGS	-4.36726	171.873	2.17e-05	0.0006076	***
PUR	EUR_446AISNP	EUR_55AISNP	1.23225	188.096	0.219	1	ns
PUR	EUR_446AISNP	EUR_665AISNP	-0.194548	206	0.846	1	ns
PUR	EUR_446AISNP	EUR_HDSNP	-2.35852	204.674	0.019	0.532	ns
PUR	EUR_446AISNP	EUR_WGS	-2.20572	204.556	0.028	0.784	ns
PUR	EUR_55AISNP	EUR_665AISNP	-1.39429	188.032	0.165	1	ns
PUR	EUR_55AISNP	EUR_HDSNP	-3.20259	180.057	0.002	0.056	ns
PUR	EUR_55AISNP	EUR_WGS	-3.07751	179.694	0.002	0.056	ns
PUR	EUR_665AISNP	EUR_HDSNP	-2.15713	204.696	0.032	0.896	ns
PUR	EUR_665AISNP	EUR_WGS	-2.00395	204.579	0.046	1	ns
PUR	EUR_HDSNP	EUR_WGS	0.163377	205.997	0.87	1	ns
PUR	EAS_128AISNP	EAS_170AISNP	2.61948	196.837	0.009	0.252	ns
PUR	EAS_128AISNP	EAS_34AISNP_PIMA	-0.516124	201.839	0.606	1	ns
PUR	EAS_128AISNP	EAS_446AISNP	3.54116	180.246	0.000507	0.014196	*
PUR	EAS_128AISNP	EAS_55AISNP	1.79839	205.835	0.074	1	ns
PUR	EAS_128AISNP	EAS_665AISNP	4.62804	151.794	7.86e-06	0.00022008	***
PUR	EAS_128AISNP	EAS_HDSNP	8.80699	103.173	3.25e-14	9.1e-13	****
PUR	EAS_128AISNP	EAS_WGS	8.84075	103.075	2.76e-14	7.728e-13	****
PUR	EAS_170AISNP	EAS_34AISNP_PIMA	-2.9479	183.684	0.004	0.112	ns
PUR	EAS_170AISNP	EAS_446AISNP	0.865635	199.767	0.388	1	ns
PUR	EAS_170AISNP	EAS_55AISNP	-0.59741	194.553	0.551	1	ns
PUR	EAS_170AISNP	EAS_665AISNP	1.92011	172.799	0.056	1	ns
PUR	EAS_170AISNP	EAS_HDSNP	6.78251	103.267	7.57e-10	2.1196e-08	****
PUR	EAS_170AISNP	EAS_WGS	6.82443	103.117	6.22e-10	1.7416e-08	****
PUR	EAS_34AISNP_PIMA	EAS_446AISNP	3.78167	165.494	0.000217	0.006076	**
PUR	EAS_34AISNP_PIMA	EAS_55AISNP	2.17748	203.275	0.031	0.868	ns
PUR	EAS_34AISNP_PIMA	EAS_665AISNP	4.73624	140.524	5.26e-06	0.00014728	***
PUR	EAS_34AISNP_PIMA	EAS_HDSNP	8.30452	103.129	4.17e-13	1.1676e-11	****
PUR	EAS_34AISNP_PIMA	EAS_WGS	8.3334	103.056	3.62e-13	1.0136e-11	****
PUR	EAS_446AISNP	EAS_55AISNP	-1.37231	177.343	0.172	1	ns
PUR	EAS_446AISNP	EAS_665AISNP	1.08759	190.659	0.278	1	ns
PUR	EAS_446AISNP	EAS_HDSNP	6.75792	103.382	8.48e-10	2.3744e-08	****
PUR	EAS_446AISNP	EAS_WGS	6.8086	103.167	6.7e-10	1.876e-08	****
PUR	EAS_55AISNP	EAS_665AISNP	2.26994	149.406	0.025	0.7	ns
PUR	EAS_55AISNP	EAS_HDSNP	6.05443	103.163	2.31e-08	6.468e-07	****
PUR	EAS_55AISNP	EAS_WGS	6.08658	103.071	1.99e-08	5.572e-07	****
PUR	EAS_665AISNP	EAS_HDSNP	7.22554	103.685	8.73e-11	2.4444e-09	****
PUR	EAS_665AISNP	EAS_WGS	7.29539	103.299	6.29e-11	1.7612e-09	****
PUR	EAS_HDSNP	EAS_WGS	0.913627	178.455	0.362	1	ns
PUR	NAM_128AISNP	NAM_170AISNP	-1.05622	205.965	0.292	1	ns
PUR	NAM_128AISNP	NAM_34AISNP_PIMA	-0.814281	199.235	0.416	1	ns
PUR	NAM_128AISNP	NAM_446AISNP	-0.366212	198.337	0.715	1	ns
PUR	NAM_128AISNP	NAM_55AISNP	-1.62168	178.394	0.107	1	ns
PUR	NAM_128AISNP	NAM_665AISNP	-0.986366	189.373	0.325	1	ns
PUR	NAM_128AISNP	NAM_HDSNP	-2.87732	162.472	0.005	0.14	ns
PUR	NAM_128AISNP	NAM_WGS	-2.73756	163.512	0.007	0.196	ns
PUR	NAM_170AISNP	NAM_34AISNP_PIMA	0.134212	198.314	0.893	1	ns
PUR	NAM_170AISNP	NAM_446AISNP	0.787788	199.257	0.432	1	ns
PUR	NAM_170AISNP	NAM_55AISNP	-0.807529	177.049	0.42	1	ns
PUR	NAM_170AISNP	NAM_665AISNP	0.210185	190.591	0.834	1	ns
PUR	NAM_170AISNP	NAM_HDSNP	-1.60033	163.749	0.111	1	ns
PUR	NAM_170AISNP	NAM_WGS	-1.46249	164.799	0.146	1	ns
PUR	NAM_34AISNP_PIMA	NAM_446AISNP	0.550091	181.488	0.583	1	ns
PUR	NAM_34AISNP_PIMA	NAM_55AISNP	-0.862304	196.035	0.39	1	ns
PUR	NAM_34AISNP_PIMA	NAM_665AISNP	0.0352881	170.578	0.972	1	ns
PUR	NAM_34AISNP_PIMA	NAM_HDSNP	-1.52458	146.041	0.13	1	ns
PUR	NAM_34AISNP_PIMA	NAM_WGS	-1.40738	146.881	0.161	1	ns
PUR	NAM_446AISNP	NAM_55AISNP	-1.43427	158.479	0.153	1	ns
PUR	NAM_446AISNP	NAM_665AISNP	-0.682169	203.714	0.496	1	ns
PUR	NAM_446AISNP	NAM_HDSNP	-2.84488	182.667	0.005	0.14	ns
PUR	NAM_446AISNP	NAM_WGS	-2.68251	183.74	0.008	0.224	ns
PUR	NAM_55AISNP	NAM_665AISNP	1.02031	149.109	0.309	1	ns
PUR	NAM_55AISNP	NAM_HDSNP	-0.221735	130.972	0.825	1	ns
PUR	NAM_55AISNP	NAM_WGS	-0.127395	131.552	0.899	1	ns
PUR	NAM_665AISNP	NAM_HDSNP	-2.23979	192.827	0.026	0.728	ns
PUR	NAM_665AISNP	NAM_WGS	-2.06744	193.753	0.04	1	ns
PUR	NAM_HDSNP	NAM_WGS	0.189967	205.977	0.85	1	ns

## Sheet: Table S10
Table S9. AISNPs not found in all 3 datasets (1KG, HGDP and SABE).
SNP ID	Panel	Dataset missing	AIM origin
rs12402499	PIMA	1KGP/HGDP	NAM
rs17287498	PIMA	1KGP/SABE	NAM
rs1321333	34plex	1KGP	Non AFR
rs10954737	128plex	1KGP	NAM
rs10071261	446plex	1KGP	AFR

[truncated: 3 more sheets: Table N1, Table N2, Table N3]
